# Supplementary material for: The benefit of combining curcumin, bromelain and harpagophytum to reduce inflammation in osteoarthritic synovial cells
Source: BMC Complement Med Ther. 2021 Oct 14;21:261. doi: 10.1186/s12906-021-03435-7 (PMC8515758; doi:10.1186/s12906-021-03435-7)
Supplement: Supplementary file 1 — Additional file 1. [file 12906_2021_3435_MOESM1_ESM.xls]

## Sheet: Suppl data 1_ SkeletalVis
Signed Jaccard (sig)	Signed Jaccard (ChrDir)	Signed Jaccard (sig) zscore	Signed Jaccard (ChrDir) zscore	Description	Comparison	ID	PMID	Species	Tissue	ExpType	Perturbation	Effect	Type	foldChangeOnly	platform
0.0174	0.000922	5.89	1.66	Osteoarthritic chondrocytes treated with curcuminoids extract hydrolyzed collagen and green tea extract and/or IL1B	cultured chondrocytes from cartilage_ctrl_IL1Bvscultured chondrocytes from cartilage_control	GSE75181_2	27275599	Human	Cartilage	Exogenous	COT and/or IL1B		Microarray	false	Illumina
0.0155	0.000431	5.25	0.738	Primary human articular chondrocytes exposed to IL-1+OSM	IL.1.OSM.24vsnone (control).0	GSE86578_3	27956552	Human	Cartilage	Exogenous	IL1B+OSM		Microarray	false	Illumina
0.015	0.000161	5.08	0.229	Synovial cells from inflammatory and normal areas of osteoarthritis synovial membrane	cultured.cells.from.synovial.membrane..inflammatoryvscultured.cells.from.synovial.membrane.normal.reactive	GSE46750_1	24757147	Human	Synovium	Disease	Synovial inflammed vs normal		Microarray	false	Illumina
0.0128	0.000861	4.33	1.55	Osteonecrosis of the jaw peripheral blood mono nuclear cells	Multiple Myeloma patient with osteonecrosis of the jawvsHealthy volunteer	GSE7116_2	18413829	Human	Blood	Disease	Osteonecrosis		Microarray	false	Affy
0.0125	0.000598	4.23	1.05	Zfp36l1 overexpression/knockdown in primary mouse articular chondrocytes	Zfp36l1 shRNA AdenovirusvsNull Control Adenovirus	GSE110581_1		Mouse	Cartilage	Gene perturbation	Zfp36l1	Overexpression/Knockdown	Microarray	false	1C-Agilent
0.0118	0.000818	3.98	1.47	Rat model of surgically induced knee osteoarthritis	surgery: OA.time after surgery: 8 weeksvssurgery: Sham.time after surgery: 8 weeks	GSE42295_2		Rat	Cartilage	Disease	Surgically induced knee osteoarthritis		Microarray	false	Affy
0.0111	0.00137	3.74	2.51	Rat model of surgically induced knee osteoarthritis	surgery: OA.time after surgery: 8 weeksvssurgery: OA.time after surgery: 2 weeks	GSE42295_3		Rat	Cartilage	Disease	Surgically induced knee osteoarthritis		Microarray	false	Affy
0.00971	0.000932	3.27	1.68	Galectin-3 treated osteoarthritic chondrocytes	chondrocytes, Gal-3, 50 Âµg/mlvschondrocytes, untreated	GSE85254_1	27982117	Human	Cartilage	Exogenous	Gal-3		Microarray	false	Affy
0.00909	-0.000785	3.05	-1.55	Systemic sclerosis tenosynovial biopsies	Rheumatoid arthritisvsSystemic lupus erythematosus	GSE93698_14		Human	Synovium	Disease	tenosynovitis RA Osteoarthritis		Microarray	false	Affy
0.00877	0.000107	2.95	0.128	Human osteoblasts transfected with miR-320a	transfected.with.miR.320a.mimic..M.vstransfected.with.control.mimic..CM.	GSE121892_2		Human	Bone	Gene perturbation	miR320a	Overexpression	Microarray	false	Affy-ST
0.00855	2.92e-05	2.87	-0.0195	TGFb or TNFa treated synovium from rheumatoid arthritis or osteoarthritis	TGF stimulated synovial fibroblasts (1h).rheumatoid arthritisvsTGF stimulated synovial fibroblasts (1h).osteoarthritis	GSE13837_9	19622164	Human	Synovium	Disease	Osteoarthritis Rheumatoid arthritis	TNF and TGFB	Microarray	false	Affy
0.0083	-3.52e-05	2.78	-0.141	Osteoarthritic chondrocytes treated with curcuminoids extract hydrolyzed collagen and green tea extract and/or IL1B	cultured chondrocytes from cartilage_COT_IL1Bvscultured chondrocytes from cartilage_control	GSE75181_3	27275599	Human	Cartilage	Exogenous	COT and/or IL1B		Microarray	false	Illumina
0.00798	8.46e-05	2.67	0.085	Osteonecrosis of the jaw peripheral blood mono nuclear cells	Multiple Myeloma patient with osteonecrosis of the jawvsMultiple Myeloma patient on bisphosphonate therapy without osteonecrosis of the jaw	GSE7116_1	18413829	Human	Blood	Disease	Osteonecrosis		Microarray	false	Affy
0.00794	0.000163	2.66	0.233	Primary murine pre-osteoblasts from control and Il15ra knockout mice	Il15ra nullvsCtrl	GSE99414_1	28602725	Mouse	Bone	Gene perturbation	Il15ra	Knockout	Microarray	false	Affy-ST
0.00781	0	2.62	-0.0746	Surgical OA in different strains on mice	Injured_MRL_MpJ_2_weeks_post_injuryvsUninjured_MRL_MpJ_2_weeks_post_injury	GSE112641_7		Mouse	Cartilage				RNASeq	false	RNASeq
0.00779	-7.75e-06	2.61	-0.0892	TGFb or TNFa treated synovium from rheumatoid arthritis or osteoarthritis	TNF stimulated synovial fibroblasts (1h).rheumatoid arthritisvsTNF stimulated synovial fibroblasts (0h).rheumatoid arthritis	GSE13837_13	19622164	Human	Synovium	Disease	Osteoarthritis Rheumatoid arthritis	TNF and TGFB	Microarray	false	Affy
0.00777	0.000441	2.6	0.756	Osteonecrosis of the jaw peripheral blood mono nuclear cells	Multiple Myeloma patient on bisphosphonate therapy without osteonecrosis of the jawvsHealthy volunteer	GSE7116_3	18413829	Human	Blood	Disease	Osteonecrosis		Microarray	false	Affy
0.00767	0.00108	2.57	1.95	Rat model of surgically induced knee osteoarthritis	ipsilateral osteoarthritic inductionvssham surgery	E-GEOD-8077_3	17530714	Rat	Cartilage	Disease	Surgically induced knee osteoarthritis		Microarray	false	Affy
0.00763	-0.000456	2.56	-0.934	XBP1 perturbation in MCDS mouse model	ColXN617K HZvsWt HZ	GSE72261_2	26372225	Mouse	Cartilage	Gene perturbation	Xbp1 or Col10a1	Knockin	Microarray	false	Illumina
0.00758	0	2.54	-0.0746	Estrogen receptor alpha mutants in osteoblasts	Ad-NERKI_E2vsAd-NERKI	E-GEOD-55769_2		Human	Bone	Gene perturbation	Esr1	Knockin	RNASeq	false	RNASeq
0.00746	0.000504	2.5	0.875	Beta-catenin constitutive activation and FoxO1 knockout in osteoblasts	Osteoblast specific FoxO1 deletedvswild type	GSE43242_2	24429522	Mouse	Bone	Gene perturbation	Ctnnb1 FoxO1	Overexpression Knockout	Microarray	false	Affy
0.00715	0.000812	2.39	1.46	HOS (human osteosarcoma) cells exposed to fluoride	fluoride (8 ppm) for 30 daysvsnone (untreated control)	GSE70719_1	27234253	Human	Cell line	Exogenous	Floride		Microarray	false	Affy
0.00694	-0.000579	2.32	-1.17	Osteoarthritis synovial membrane	osteoarthritisvsHealthy control	E-GEOD-82107_1		Human	Synovium	Disease	Osteoarthritis		Microarray	false	Affy
0.00692	-0.000722	2.31	-1.43	XBP1 perturbation in MCDS mouse model	C/X HZvsWt HZ	GSE72261_3	26372225	Mouse	Cartilage	Gene perturbation	Xbp1 or Col10a1	Knockin	Microarray	false	Illumina
0.00681	-0.000581	2.27	-1.17	Dexamethasone-treated primary chondrocytes	DEX-treated embryonic primary chondrocyte cultures, incubated for 24vsDMSO-treated embryonic primary chondrocyte cultures, incubated for 24	GSE7683_2	17603917	Mouse	Cartilage	Exogenous	dexamethasone		Microarray	false	Affy
0.00679	5.36e-05	2.27	0.0265	Stimulation of RA synovial fibroblasts with IL1 or PDGF-D	IL1.1vsIL1.0	GSE58203_1	24989895	Human	Synovium	Exogenous	IL1 or PDGF-D		Microarray	false	Affy
0.00677	0.000285	2.26	0.462	Slc39a13 knockout chondrocytes	chondrocyte Slc39a13 knockoutvschondrocyte wild type	GSE10556_1	18985159	Mouse	Cartilage	Gene perturbation	Slc39a13	Knockout	Microarray	false	Affy
0.00642	0.000848	2.14	1.52	Placental growth factor knockdown in rheumatoid synoviocytes	PlGF siRNAvscontrol siRNA	GSE64922_1	25694608	Human	Synovium	Gene perturbation	PIGF	Knockdown	Microarray	false	1C-Agilent
0.00603	0	2.01	-0.0746	FGFR2-related craniosynostosis mouse models	Apert syndrome_Meckel's cartilagevscontrol_Meckel's cartilage	GSE121780_2		Mouse	Cartilage	Disease	Apert craniosynostosis syndrome		RNASeq	false	RNASeq
0.0058	-0.000111	1.93	-0.283	Mouse DMM model of OA	Murine knee joint_Operated (DMM)_6hrvsMurine knee joint_Operated (Sham)_6hr	E-GEOD-26475_1	22307759	Mouse	Joint	Disease	Surgical destabilization of medial meniscus		Microarray	false	Affy-ST
0.00562	0.000909	1.87	1.64	Rat growth plates zones and time course	Resting zone.1 weekvsProliferative zone.1 week	GSE16981_2	20096814	Rat	Cartilage	Tissue	Hypertrophic or Proliferative or Resting		Microarray	false	Affy
0.00551	0.00159	1.83	2.93	IL1B and/or glucosamine-treated human synovial MH7A cells	IL-1Î²-stimulated in the presence of GlcN and alloxanvsnon-stimulated	GSE72575_3	27776166	Human	Synovium	Exogenous	IL1B		Microarray	false	Affy-ST
0.00529	0.000919	1.75	1.66	LAMA4 and/or IL1B treated chondrocytes	untreated + IL1vsuntreated	GSE68428_1	26295200	Human	Cartilage	Exogenous	Lama4 + IL1		Microarray	false	Affy-ST
0.00524	0	1.74	-0.0746	Mesenchymal Stem Cells During Chondrogenesis	Day21vsDay14	GSE109503_1	29985644	Human	Cartilage	Differentiation	MSC differentiation		RNASeq	false	RNASeq
0.0052	0.000898	1.72	1.62	LAMA4 and/or IL1B treated chondrocytes	neg vehicle control + IL1vsuntreated	GSE68428_2	26295200	Human	Cartilage	Exogenous	Lama4 + IL1		Microarray	false	Affy-ST
0.00512	3.95e-05	1.69	-4.13e-05	Differentiating hMSC into Osteoblasts and Adipocytes.	AD_2dvsAD_0hr	GSE80614_7	28344004	Human	Bone	Development	Differentiation		Microarray	false	Illumina
0.00507	0.000343	1.68	0.572	Rheumatoid arthritis osteoarthritis and control synovial membrane	rheumatoid arthritisvsnormal control	GSE55457_2	24690414	Human	Synovium	Disease	Rheumatoid arthritis	Osteoarthritis	Microarray	false	Affy
0.00497	-0.000421	1.64	-0.868	TGFb or TNFa treated synovium from rheumatoid arthritis or osteoarthritis	TNF stimulated synovial fibroblasts (4h).rheumatoid arthritisvsTNF stimulated synovial fibroblasts (4h).osteoarthritis	GSE13837_23	19622164	Human	Synovium	Disease	Osteoarthritis Rheumatoid arthritis	TNF and TGFB	Microarray	false	Affy
0.00487	0.00136	1.61	2.49	G-CSF treated endothelial/osteoblasts	Wild type mice, endothelial, G-CSFvsWild type mice, endothelial, untreated	GSE22925_1	20516641	Mouse	Bone	Exogenous	G-CSF		Microarray	false	Affy
0.00486	0.00182	1.61	3.35	Prothrombin - and osteopontin- cells in bone	prothrombin adherent cells from long bonevsosteopontin adherent cells from long bone	GSE19950_1	21195739	Rat	Bone	Tissue	PT- and OPN- cells		Microarray	false	Affy-ST
0.00486	0	1.61	-0.0746	Synovium from a preclinical model of post-traumatic knee osteoarthritis with corticosteroid treatment	synovitis_with_corticosteroidvssynovitis	E-MTAB-4294_3	26866935	Pig	Synovium	Disease Exogenous	unilateral ACL transection/treatment with triamcinolone acetonide		RNASeq	false	RNASeq
0.00484	0.000646	1.6	1.14	TGFb or TNFa treated synovium from rheumatoid arthritis or osteoarthritis	TGF stimulated synovial fibroblasts (12h).osteoarthritisvsTGF stimulated synovial fibroblasts (0h).osteoarthritis	GSE13837_8	19622164	Human	Synovium	Disease	Osteoarthritis Rheumatoid arthritis	TNF and TGFB	Microarray	false	Affy
0.00483	-0.00107	1.6	-2.09	Chondrocytes subpopulations of 13del Chop-/- mouse model of MCDS	X13delChopKO_pHZvsWT_pHZ	GSE99306_5		Mouse	Cartilage	Gene perturbation	Col10a1 Chop	Knockin Knockout	Microarray	false	Affy
0.00482	0.000576	1.59	1.01	Galectin-1 treated osteoarthritic chondrocytes	X50.Âµg.ml.Galectin.1.for.24h.in.starvation.mediumvsuntreated	E-GEOD-68760_1	26792806	Human	Cartilage	Exogenous	Gal-1		Microarray	false	Affy
0.0047	0.00164	1.55	3.02	Bovine mesenchymal stem cell chondrogenesis	MSC_day28vsMSC_day0	GSE18394_3	20367254	Cow	Cartilage	Development	MSC differentiation		Microarray	false	Affy
0.00467	0	1.54	-0.0746	Wnt3a treated Lrp5/6KO osteoblasts	Lrp5_6_KO_Wnt3avsLrp5_6_Ctl	GSE103492_9	29176883	Mouse	Bone	Gene perturbation Exogenous	Lrp5/6 Wnt3a	Knockout	RNASeq	false	RNASeq
0.0046	0	1.52	-0.0746	Constitutively active FGF8 signaling in hard palate	E14.5_Fgf8vsE14.5_Ctrl	GSE101909_1	29342370	Mouse	Embryo	Gene perturbation	Fgf8	Knockin	RNASeq	false	RNASeq
0.00457	0.00125	1.51	2.29	Periosteum and bone marrow from Fractured bones	bone marrow.fracturevsbone marrow.none	E-MTAB-6417_1	29472541	Mouse	Bone	Disease	Fracture		Microarray	false	Affy
0.00446	0.000721	1.47	1.28	Dexamethasone-treated primary chondrocytes	DEX-treated embryonic primary chondrocyte cultures, incubated for 6vsDMSO-treated embryonic primary chondrocyte cultures, incubated for 6	GSE7683_1	17603917	Mouse	Cartilage	Exogenous	dexamethasone		Microarray	false	Affy
0.00442	-9.46e-06	1.46	-0.0924	MSC cultured with malignant multiple myeloma cells	MSCs from MM patient cocultured with MM.1S cellsvsMSCs from healthy Donor cultured in solitary (i.e. no cocultured)	GSE46053_2	25268740	Human	Bone	Culture	Co-culture with melanoma cells		Microarray	false	Affy
0.00431	0	1.42	-0.0746	Mouse mandible during distraction osteogenesis	Mandibular Distraction_15_OPvsMandibular Fracture_15_OP	GSE104473_5		Mouse	Bone	Development			RNASeq	false	RNASeq
0.0043	0	1.42	-0.0746	Development of the proliferative zone or hypertrophic zone of rat growth plate	Tibia_HZ_4wkvsTibia_HZ_1wk	GSE114919_Rat_5	30036371	Rat	Cartilage	Development	Growth plate		RNASeq	false	RNASeq
0.00426	0.000615	1.4	1.08	LAMA4 and/or IL1B treated chondrocytes	Lama4 + IL1vsuntreated	GSE68428_3	26295200	Human	Cartilage	Exogenous	Lama4 + IL1		Microarray	false	Affy-ST
0.00423	0.000863	1.39	1.55	Mouse model of human osteosarco	Osteoblastic in vitro differentiation of Kusa4b10 mouse cell line.vsOsteosarcoma cell line	GSE63939_2	25571841	Mouse	Cell line	Tissue	osteoblast cell lines		Microarray	false	Affy-ST
0.00422	0.00163	1.39	2.99	Human synovial MSC-aggregates and monolayer cultures	MSC.aggregates.cultured.in.hanging.drop.culture.for.3.daysvsMSCs.in.a.monolayer.culture	GSE31980_1	22676383	Human	Synovium	Culture	aggregates and monolayer cultures		Microarray	false	Affy
0.00419	0.00134	1.38	2.46	Stimulation of RA synovial fibroblasts with IL1 and/or resveratrol	Interleukin.1beta.pre.stimulated.and.resveratrol.treatedvsNK..Interleukin.1beta.pre.stimulated	GSE31685_1	23137833	Human	Synovium	Exogenous	IL1B and/or resveratrol		Microarray	false	Affy-ST
0.00418	0.000928	1.38	1.67	Mineralizing-osteoblast specific androgen receptor knockout	wild type.12vswild type.6	E-MTAB-1123_1	22525354	Mouse	Bone	Gene perturbation	AR	Knockout	Microarray	false	Affy
0.00411	0.000108	1.35	0.129	Stimulation of RA synovial fibroblasts with IL1 or PDGF-D	IL1.12vsIL1.0	GSE58203_4	24989895	Human	Synovium	Exogenous	IL1 or PDGF-D		Microarray	false	Affy
0.00408	0	1.34	-0.0746	Development of the proliferative zone or hypertrophic zone of mouse growth plate	Tibia_PZ_4wkvsTibia_PZ_1wk	GSE114919_2	30036371	Mouse	Cartilage	Development	Growth plate		RNASeq	false	RNASeq
0.00406	-0.00125	1.33	-2.42	XBP1 perturbation in MCDS mouse model	Xbp1Cart{delta}Ex2 HZvsWt HZ	GSE72261_1	26372225	Mouse	Cartilage	Gene perturbation	Xbp1 or Col10a1	Knockin	Microarray	false	Illumina
0.00404	0.00079	1.33	1.41	Subchondral Bone in Early Experimental Osteoarthritis	subchondral bone,operation,2 weeks postsurgeryvssubchondral bone,sham operation,2 weeks postsurgery	GSE30322_2	22384228	Rat	Bone	Disease	Surgically induced knee osteoarthritis		Microarray	false	1C-Agilent
0.00397	-0.000794	1.3	-1.57	Differentiating hMSC into Osteoblasts and Adipocytes.	OS_6hrvsOS_0hr	GSE80614_12	28344004	Human	Bone	Development	Differentiation		Microarray	false	Illumina
0.00397	0.00101	1.3	1.84	Mouse model of human osteosarco	Osteoblastic in vitro differentiation of Kusa4b10 mouse cell line.vsKusa4b10 mouse cell line	GSE63939_1	25571841	Mouse	Cell line	Tissue	osteoblast cell lines		Microarray	false	Affy-ST
0.00393	0.000903	1.29	1.63	Sox2 knockdown in osteosarcoma cells	X482.cells.Sox2shRNA.vsX482.cells.scrambledshRNA	GSE64965_1	25832504	Mouse	Bone	Gene perturbation	Sox2	Knockdown	Microarray	false	Affy
0.00391	0.00164	1.28	3.02	Histone Deacetylase Inhibition Promotes Osteoblast Maturation	SAHA6hrvsDMSO	GSE50549_2	23940046	Mouse	Cell line	Exogenous	Suberoylanilidehydroxamic acid		Microarray	false	Illumina
0.00384	-0.00026	1.26	-0.565	Osteoblast-like MC3T3 cell line viability at alkaline pH	pH8.4vspH7.4	GSE84907_2	28955732	Mouse	Cell line	Culture	pH		Microarray	false	Affy-ST
0.00381	0.00104	1.25	1.88	Mineralising primary osteoblast development	X27vsX0	E-MTAB-1391_2	23925391	Mouse	Bone	Development	Osteoblast		Microarray	false	Affy
0.00379	0.000561	1.24	0.983	IL1B and/or glucosamine-treated human synovial MH7A cells	IL-1Î²-stimulated in the presence of alloxanvsnon-stimulated	GSE72575_1	27776166	Human	Synovium	Exogenous	IL1B		Microarray	false	Affy-ST
0.00375	-0.000555	1.23	-1.12	Intermediate and outer interzone of murine embryos at 15.5 days of gestation	Intermediate interzonevsouter interzone	GSE51098_1	24738827	Mouse	Embryo	Tissue	intermediate and outer interzone		Microarray	false	1C-Agilent
0.00371	0	1.21	-0.0746	Bcl3 knockout osteoblasts	Bcl3 knockout_1 dayvsWild-type_1 day	GSE125153_1		Mouse	Bone				RNASeq	false	RNASeq
0.0036	0	1.17	-0.0746	Development of the proliferative zone or hypertrophic zone of mouse growth plate	Tibia_HZ_4wkvsTibia_HZ_1wk	GSE114919_5	30036371	Mouse	Cartilage	Development	Growth plate		RNASeq	false	RNASeq
0.00359	0.00122	1.17	2.23	Histone deacetylase inhibitors in osteoblast development	TSA treated MC3T3 micevsDMSO treated MC3T3 mice	GSE9247_2	17925016	Mouse	Bone	Exogenous	trichostatin A or MS-275 or valproic acid	HDAC inhibition	Microarray	false	Affy
0.00352	0.000345	1.15	0.576	MCDS cartilage model	Col10a1 p.Asn617Lysvswild type	GSE30628_1	21935428	Mouse	Cartilage	Gene perturbation	Col10a1	Knockin	Microarray	false	1C-Agilent
0.00348	0.000442	1.14	0.759	Response to hypoxia of normal and rheumatoid arthritis synovial fibroblasts	HSF (healthy synovial fibroblasts) gene expression under hypoxic conditionsvsHSF (healthy synovial fibroblasts) gene expression under normoxic conditions	GSE21959_1	20848564	Human	Synovium	Culture	Hypoxia		Microarray	false	1C-Agilent
0.00348	-4.56e-05	1.14	-0.16	TGFb or TNFa treated synovium from rheumatoid arthritis or osteoarthritis	TGF stimulated synovial fibroblasts (4h).rheumatoid arthritisvsTGF stimulated synovial fibroblasts (4h).osteoarthritis	GSE13837_11	19622164	Human	Synovium	Disease	Osteoarthritis Rheumatoid arthritis	TNF and TGFB	Microarray	false	Affy
0.0034	0.00187	1.11	3.45	Chondrocyte differentiation	X6vsX3	E-GEOD-2154_4	16135533	Mouse	Embryo	Development	Chondrocyte differentiation		Microarray	false	Affy
0.00335	0	1.09	-0.0746	miR-140 mutations and knockout in mouse chondrocytes	miR-140 KOvsmiR-140 WT	GSE98295_3		Mouse	Cartilage				RNASeq	false	RNASeq
0.00334	0	1.09	-0.0746	Mesenchymal Stem Cells During Chondrogenesis	Day14vsDay7	GSE109503_2	29985644	Human	Cartilage	Differentiation	MSC differentiation		RNASeq	false	RNASeq
0.00334	0	1.09	-0.0746	Mesenchymal Stem Cells During Chondrogenesis	Day21vsDay0	GSE109503_6	29985644	Human	Cartilage	Differentiation	MSC differentiation		RNASeq	false	RNASeq
0.00325	0.000718	1.06	1.28	MCDS cartilage model	ColXTgcogvswild type	GSE30628_2	21935428	Mouse	Cartilage	Gene perturbation	Col10a1	Knockin	Microarray	false	1C-Agilent
0.00325	0.00239	1.06	4.44	Bovine mesenchymal stem cell chondrogenesis	chondrocytes_day28vsMSC_day0	GSE18394_1	20367254	Cow	Cartilage	Development	MSC differentiation		Microarray	false	Affy
0.00323	-0.000567	1.05	-1.14	Model of natural OA onset in OA-prone Str/ort mice	age: 8 weeks.strain: Str/ortvsage: 8 weeks.strain: CBA	GSE33754_1	22833266	Mouse	Cartilage	Disease	Osteoarthritis	STR/ORT mice	Microarray	false	Affy-ST
0.00321	0	1.04	-0.0746	Human osteoarthritis damaged vs intact cartilage	OsteoarthritisvsNormal	EGAD00001001331_1		Human	Cartilage				RNASeq	false	RNASeq
0.00317	0.000174	1.03	0.254	Mesenchymal stem cell differentiation	fibroblastvsiliac	E-GEOD-9451_3	19228201	Human	Bone	Tissue	Differentiation		Microarray	false	Affy
0.00309	4.04e-05	1	0.00152	TGFb or TNFa treated synovium from rheumatoid arthritis or osteoarthritis	TGF stimulated synovial fibroblasts (1h).osteoarthritisvsTGF stimulated synovial fibroblasts (0h).osteoarthritis	GSE13837_5	19622164	Human	Synovium	Disease	Osteoarthritis Rheumatoid arthritis	TNF and TGFB	Microarray	false	Affy
0.00299	-0.000181	0.969	-0.416	Differentiating hMSC into Osteoblasts and Adipocytes.	OS_1hrvsOS_0hr	GSE80614_9	28344004	Human	Bone	Development	Differentiation		Microarray	false	Illumina
0.00295	6.19e-05	0.953	0.0422	TGFb or TNFa treated synovium from rheumatoid arthritis or osteoarthritis	TGF stimulated synovial fibroblasts (2h).rheumatoid arthritisvsTGF stimulated synovial fibroblasts (2h).osteoarthritis	GSE13837_10	19622164	Human	Synovium	Disease	Osteoarthritis Rheumatoid arthritis	TNF and TGFB	Microarray	false	Affy
0.00295	0.000104	0.954	0.122	Synovial fluid cells from a mouse model of autoantibody-mediated arthritis timecourse	Ankle.D18vsAnkle.D00	GSE27492_5	20506316	Mouse	Synovium	Disease	autoantibody-mediated arthritis		Microarray	false	Affy
0.00293	-0.000944	0.947	-1.85	Osteoblasts treated with miR-195 mimic and or rhBMP2	miR-195 transfection.rhBMP2vscontrol.rhBMP2	E-MTAB-2450_3	25407900	Mouse	Bone	Gene perturbation	miR-195-5p	Overexpression	Microarray	false	1C-Agilent
0.0029	0	0.935	-0.0746	Osteogenic differentiation of mouse Zfp384 knockout MSCs	Zfp384KO_7DayvsZfp384KO_3Day	GSE112694_4		Mouse	Bone	Gene perturbation	Zfp384	Knockout	RNASeq	false	RNASeq
0.00287	6.77e-05	0.927	0.053	Three layers in the mouse growth plate	Flat cell layervsRound cell layer	GSE87605_2		Mouse	Cartilage	Tissue	Round or Flat or Hypertrophic Cell layer.		Microarray	false	Affy
0.00284	0.000774	0.914	1.38	HIF-2A overexpression in primary mouse articular chondrocytes	Ad-Epas1(HIF-2a) infectedvsAd-null infected	GSE104794_1	26903440	Mouse	Cartilage	Exogenous	HIF2A		Microarray	false	Affy-ST
0.00284	0.000734	0.916	1.31	Stimulation of RA synovial fibroblasts with IL1 or PDGF-D	PDGF.1vsPDGF.0	GSE58203_5	24989895	Human	Synovium	Exogenous	IL1 or PDGF-D		Microarray	false	Affy
0.00282	0.000304	0.911	0.498	TGFb or TNFa treated synovium from rheumatoid arthritis or osteoarthritis	TGF stimulated synovial fibroblasts (2h).osteoarthritisvsTGF stimulated synovial fibroblasts (0h).osteoarthritis	GSE13837_6	19622164	Human	Synovium	Disease	Osteoarthritis Rheumatoid arthritis	TNF and TGFB	Microarray	false	Affy
0.00279	0.000771	0.9	1.38	Chondrocytes subpopulations of 13del Chop-/- mouse model of MCDS	X13del_pHZvsWT_pHZ	GSE99306_7		Mouse	Cartilage	Gene perturbation	Col10a1 Chop	Knockin Knockout	Microarray	false	Affy
0.00275	0.0011	0.887	2	Histone Deacetylase Inhibition Promotes Osteoblast Maturation	SAHA2hrvsDMSO	GSE50549_1	23940046	Mouse	Cell line	Exogenous	Suberoylanilidehydroxamic acid		Microarray	false	Illumina
0.00272	0.000424	0.874	0.725	Primary human articular chondrocytes exposed to IL-1+OSM	IL.1.OSM.1.25vsnone (control).0	GSE86578_2	27956552	Human	Cartilage	Exogenous	IL1B+OSM		Microarray	false	Illumina
0.00269	0	0.864	-0.0746	Mesenchymal Stem Cells During Chondrogenesis	Day1vsDay0	GSE109503_10	29985644	Human	Cartilage	Differentiation	MSC differentiation		RNASeq	false	RNASeq
0.00268	0.002	0.861	3.7	Mineralising primary osteoblast development	X27vsX9	E-MTAB-1391_1	23925391	Mouse	Bone	Development	Osteoblast		Microarray	false	Affy
0.00268	-0.000625	0.862	-1.25	Differentiating hMSC into Osteoblasts and Adipocytes.	OS_1dvsOS_0hr	GSE80614_14	28344004	Human	Bone	Development	Differentiation		Microarray	false	Illumina
0.0026	0.000869	0.832	1.56	Mineralizing-osteoblast specific androgen receptor knockout	mOL-AR knockout.12vsmOL-AR knockout.6	E-MTAB-1123_2	22525354	Mouse	Bone	Gene perturbation	AR	Knockout	Microarray	false	Affy
0.00256	0.00109	0.819	1.97	Response to hypoxia of normal and rheumatoid arthritis synovial fibroblasts	RASF (rheumatoid arthritis synovial fibroblasts) gene expression under hypoxic conditionsvsRASF (rheumatoid arthritis synovial fibroblasts) gene expression under normoxic conditions	GSE21959_2	20848564	Human	Synovium	Culture	Hypoxia		Microarray	false	1C-Agilent
0.00254	0	0.813	-0.0746	Development of the proliferative zone or hypertrophic zone of rat growth plate	Tibia_PZ_4wkvsTibia_HZ_4wk	GSE114919_Rat_3	30036371	Rat	Cartilage	Development	Growth plate		RNASeq	false	RNASeq
0.00252	0.000729	0.807	1.3	SLC39A8 (ZIP8) overexpression in primary mouse articular chondrocytes	Ad-Zip8 infectedvsAd-null infected	GSE104795_1	26903440	Mouse	Cartilage	Exogenous	SLC39A8		Microarray	false	Affy-ST
0.00252	0.000419	0.808	0.715	Osteoporosis MSCs	diagnosis: primary osteoporosisvstissue: bone marrow	GSE35958_1	23028809	Human	Bone	Disease	Osteoporosis		Microarray	false	Affy
0.00243	0.000358	0.775	0.601	Mouse DMM model of OA	Murine knee joint_Operated (DMM)_7daysvsMurine knee joint_Operated (Sham)_7days	E-GEOD-26475_3	22307759	Mouse	Joint	Disease	Surgical destabilization of medial meniscus		Microarray	false	Affy-ST
0.00242	0.000665	0.771	1.18	Primary human articular chondrocytes exposed to IL-1+OSM	IL.1.OSM.1vsnone (control).0	GSE86578_1	27956552	Human	Cartilage	Exogenous	IL1B+OSM		Microarray	false	Illumina
0.00238	0.000828	0.759	1.49	G-CSF treated endothelial/osteoblasts	Wild type mice, osteoblasts, G-CSFvsWild type mice, osteoblasts, untreated	GSE22925_2	20516641	Mouse	Bone	Exogenous	G-CSF		Microarray	false	Affy
0.00237	0	0.755	-0.0746	De-differentiated chondrocytes over-expressing miR-138 or miR-181ab1 during osteogenic induction	mir138_day7vsNS_control_day7	GSE109108_2		Human	Cartilage	Gene perturbation	miR-138 or miR-181ab1	Overexpression	RNASeq	false	RNASeq
0.00234	-0.000244	0.743	-0.535	MSCs treated for 8 hours with BMP6	mesenchymal stem cells treated 8 hours with BMP6vsmesenchymal stem cells cultured 8 hours without BMP6	GSE13604_1	19473525	Human	Bone	Exogenous	BMP6		Microarray	false	Affy
0.00234	0.000465	0.744	0.801	Osteoblasts treated with miR-195 mimic and or rhBMP2	miR-195 transfection.rhBMP2vsmiR-195 transfection.none	E-MTAB-2450_2	25407900	Mouse	Bone	Gene perturbation	miR-195-5p	Overexpression	Microarray	false	1C-Agilent
0.00233	-9.68e-05	0.74	-0.257	Pre-osteocytes co-cultured with multiple myeloma cells	co-cultured with the JJN3 human myeloma cell linevscontrol	GSE27372_1	22289923	Human	Bone	Culture	Co-culture with melanoma cells		Microarray	false	Affy
0.00229	0.000104	0.729	0.121	Periosteum and bone marrow from Fractured bones	periosteum.fracturevsbone marrow.fracture	E-MTAB-6417_3	29472541	Mouse	Bone	Disease	Fracture		Microarray	false	Affy
0.00228	0	0.724	-0.0746	Development of the proliferative zone or hypertrophic zone of rat growth plate	Phalanx_PZ_1wkvsPhalanx_HZ_1wk	GSE114919_Rat_1	30036371	Rat	Cartilage	Development	Growth plate		RNASeq	false	RNASeq
0.0022	-5.72e-05	0.697	-0.182	Chondrocytes subpopulations of 13del Chop-/- mouse model of MCDS	X13delChopKO_UHZvsWT_UHZ	GSE99306_11		Mouse	Cartilage	Gene perturbation	Col10a1 Chop	Knockin Knockout	Microarray	false	Affy
0.00218	0	0.691	-0.0746	miR-140 mutations and knockout in mouse chondrocytes	miR-140 G/GvsmiR-140 WT	GSE98295_2		Mouse	Cartilage				RNASeq	false	RNASeq
0.00213	-0.000676	0.671	-1.35	Differentiating hMSC into Osteoblasts and Adipocytes.	OS_12hrvsOS_0hr	GSE80614_13	28344004	Human	Bone	Development	Differentiation		Microarray	false	Illumina
0.00212	0	0.668	-0.0746	Mouse adult and embryonic cartilage	Adult CartilagevsEmbryonic Cartilage	GSE107592_1		Mouse	Cartilage	Development	adult and embryonic cartilage		RNASeq	false	RNASeq
0.00212	0.000398	0.669	0.676	MSC cultured with malignant multiple myeloma cells	MSCs from healthy Donor cocultured with MM.1S cellsvsMSCs from healthy Donor cultured in solitary (i.e. no cocultured)	GSE46053_1	25268740	Human	Bone	Culture	Co-culture with melanoma cells		Microarray	false	Affy
0.00208	0.00133	0.656	2.43	Exercise dependent gene regulation in cartilage	cartilage, exercised for 5 daysvscartilage, control	GSE74898_2	26924420	Rat	Cartilage	Disease	Exercise		Microarray	false	Affy-ST
0.00203	-4.17e-05	0.639	-0.153	Chondrocytes treated with glucosamine and/or IL-1beta	IL-1 and glucosaminevscontrol	E-GEOD-6119_3	17109745	Rat	Cartilage	Exogenous	Glucosamine and/or IL1B		Microarray	false	Affy
0.00203	-0.000292	0.64	-0.624	Osteoarthritic Synovial Tissue from a Mouse Model of Early Post-Traumatic OA	DMM.6 wkvsDMM.1 wk	GSE99731_3	29255152	Mouse	Synovium	Disease	Surgical destabilization of medial meniscus		Microarray	false	1C-Agilent
0.00199	0	0.626	-0.0746	Wnt3a treated Lrp5/6KO osteoblasts	Lrp5KO_Wnt3avsWT	GSE103492_3	29176883	Mouse	Bone	Gene perturbation Exogenous	Lrp5/6 Wnt3a	Knockout	RNASeq	false	RNASeq
0.00198	-0.000226	0.623	-0.501	Osteoarthritic chondrocytes treated with curcuminoids extract hydrolyzed collagen and green tea extract and/or IL1B	cultured chondrocytes from cartilage_COTvscultured chondrocytes from cartilage_control	GSE75181_1	27275599	Human	Cartilage	Exogenous	COT and/or IL1B		Microarray	false	Illumina
0.0019	0	0.595	-0.0746	Embryo bone immature cartilage and mature cartilage	BonevsMature_cartilage	GSE110051_2		Mouse	Embryo	Development	bone immature cartilage and mature cartilage		RNASeq	false	RNASeq
0.00186	0.000903	0.58	1.63	Rheumatoid arthritis osteoarthritis and control synovial membrane	synovial tissue from rheumatoid arthritis jointvssynovial tissue from osteoarthritic joint	GSE55235_1	24690414	Human	Synovium	Disease	Rheumatoid arthritis	Osteoarthritis	Microarray	false	Affy
0.00181	0.000526	0.565	0.917	TGFb or TNFa treated synovium from rheumatoid arthritis or osteoarthritis	TGF stimulated synovial fibroblasts (4h).osteoarthritisvsTGF stimulated synovial fibroblasts (0h).osteoarthritis	GSE13837_7	19622164	Human	Synovium	Disease	Osteoarthritis Rheumatoid arthritis	TNF and TGFB	Microarray	false	Affy
0.00177	-6.49e-05	0.549	-0.197	TGFb or TNFa treated synovium from rheumatoid arthritis or osteoarthritis	TNF stimulated synovial fibroblasts (4h).osteoarthritisvsTNF stimulated synovial fibroblasts (0h).osteoarthritis	GSE13837_19	19622164	Human	Synovium	Disease	Osteoarthritis Rheumatoid arthritis	TNF and TGFB	Microarray	false	Affy
0.00175	-8.01e-05	0.544	-0.225	Silencing and overexpression of miR-140	siRNA-140vssiRNA-96	GSE13590_1	18945805	Mouse	Cell line	Gene perturbation	miR-140	Overexpression Knockdown	Microarray	false	Affy
0.00172	0	0.531	-0.0746	Mesenchymal Stem Cells During Chondrogenesis	Day3vsDay0	GSE109503_9	29985644	Human	Cartilage	Differentiation	MSC differentiation		RNASeq	false	RNASeq
0.00165	0.0013	0.509	2.37	Knee articular cartilage at different developmental stages	latter-stage elderlyvsadult	GSE66554_4		Rat	Cartilage	Development	Cartilage development		Microarray	false	Affy-ST
0.00164	0	0.505	-0.0746	HDAC inhibition in Heterozygous Runx2 Null Mice	Runx2HET_MS275vsRunx2HET_vehicle	GSE87608_3	28052439	Mouse	Bone	Gene perturbation Exogenous	Runx2 MS-275	Knockout	RNASeq	false	RNASeq
0.00164	-0.000244	0.505	-0.535	Periosteum and bone marrow from Fractured bones	periosteum.nonevsbone marrow.none	E-MTAB-6417_4	29472541	Mouse	Bone	Disease	Fracture		Microarray	false	Affy
0.00158	0	0.486	-0.0746	Constitutively active FGF8 signaling in embryonic skulls	WT_Cranial_BasevsWT_Skull	GSE112413_2	29752281	Mouse	Embryo	Gene perturbation	Fgf8	Knockin	RNASeq	false	RNASeq
0.00157	0	0.48	-0.0746	Wnt3a treated Lrp5/6KO osteoblasts	Lrp5KO_Wnt3avsLrp5KO	GSE103492_4	29176883	Mouse	Bone	Gene perturbation Exogenous	Lrp5/6 Wnt3a	Knockout	RNASeq	false	RNASeq
0.00154	0.000624	0.471	1.1	Osteosarcoma and non-neoplastic osteoblast cells	metastatis tissuevsconventional ostosarcoma tissue	E-GEOD-14359_2	21166698	Human	Bone	Tissue	Osteoblast vs osteosarcoma		Microarray	false	Affy
0.00149	0.000447	0.455	0.767	growth plate chondrocyte differentiation	Manually.microdissected.embryonic.tibiae..zone.I.of.growth.platevsManually.microdissected.embryonic.tibiae..zone.II.of.growth.plate	GSE7685_1		Mouse	Cartilage				Microarray	false	Affy
0.00147	0	0.447	-0.0746	4h IL-1b stimulation of primary human chondrocytes	IL1BvsControl	GSE74220_1	27023358	Human	Cartilage	Exogenous	IL1B		RNASeq	false	RNASeq
0.00146	0.00119	0.443	2.18	Synovial biopsies from psoriatic arthritis	psoriatic arthritis.synovial fluidvshealthy.synovial fluid	E-MTAB-3201_1		Human	Synovium	Disease	Psoriatic arthritis		Microarray	false	Affy
0.0014	0.000129	0.422	0.168	Quadruple Timp deficient mouse sternal cartilage	TIMPlessvswild type	GSE60451_1		Mouse	Cartilage	Gene perturbation	TIMP1-4	Knockout	Microarray	false	Affy-ST
0.0014	0.000557	0.423	0.976	Exercise dependent gene regulation in cartilage	cartilage, exercised for 2 daysvscartilage, control	GSE74898_1	26924420	Rat	Cartilage	Disease	Exercise		Microarray	false	Affy-ST
0.00136	-0.000327	0.41	-0.691	Articular and growth plate cartilage zones in 10-day-old rat proximal tibial epiphysis	superficial zonevsresting zone	E-GEOD-54216_2	25068449	Rat	Cartilage	Tissue	Cartilage zones		Microarray	false	Affy-ST
0.00134	0.000371	0.402	0.624	Differentiating hMSC into Osteoblasts and Adipocytes.	AD_12hrvsAD_0hr	GSE80614_5	28344004	Human	Bone	Development	Differentiation		Microarray	false	Illumina
0.00131	6.27e-05	0.392	0.0437	Mineralising primary osteoblast development	X9vsX0	E-MTAB-1391_3	23925391	Mouse	Bone	Development	Osteoblast		Microarray	false	Affy
0.00123	0	0.365	-0.0746	Mesenchymal Stem Cells During Chondrogenesis	Day14vsDay0	GSE109503_7	29985644	Human	Cartilage	Differentiation	MSC differentiation		RNASeq	false	RNASeq
0.00123	0	0.366	-0.0746	PLZF knockdown during osteogenic differentiation	Control_2_days_difvsNaiveControl	GSE125167_2		Human	Bone				RNASeq	false	RNASeq
0.00121	8.09e-06	0.357	-0.0593	Differentiating hMSC into Osteoblasts and Adipocytes.	OS_2dvsOS_0hr	GSE80614_15	28344004	Human	Bone	Development	Differentiation		Microarray	false	Illumina
0.00118	0.00045	0.346	0.773	Lkb1 knockout mice growth plate chondrocytes at postnatal day 30	Lkb1 mutant micevscontrol mice	GSE41898_1	24218567	Mouse	Cartilage	Gene perturbation	Lkb1	Knockout	Microarray	false	Affy-ST
0.00116	0.000735	0.342	1.31	Mouse chondrocytes treated with MEK/ERK pathway inhibitors	TSA-treated embryonic primary chondrocyte cultures, incubated for 24hrs.vsDMSO-treated embryonic primary chondrocyte cultures, incubated for 24hrs.	E-GEOD-15069_3	20111593	Mouse	Cartilage	Exogenous	MEK/ERK pathway inhibitors		Microarray	false	Affy
0.00116	0.000735	0.342	1.31	Mouse chondrocytes treated with MEK/ERK pathway inhibitors	TSAvsDMSO	E-GEOD-8488_4		Mouse	Cartilage				RNASeq	false	Affy
0.00114	0	0.333	-0.0746	Development of the proliferative zone or hypertrophic zone of rat growth plate	Tibia_PZ_1wkvsTibia_HZ_1wk	GSE114919_Rat_4	30036371	Rat	Cartilage	Development	Growth plate		RNASeq	false	RNASeq
0.00111	0	0.326	-0.0746	Articular cartilage in a porcine model of early post-traumatic osteoarthritis	InjuryRepair.Day7vsControl.Day0	E-MTAB-5879_5	28671352	Pig	Cartilage	Disease	Anterior cruciate ligament (ACL) transection		RNASeq	false	RNASeq
0.00107	0.000942	0.309	1.7	Interleukin-1B effect on primary mouse articular chondrocytes	IL-1b treatedvsUntreated	GSE104793_1		Mouse	Cartilage	Exogenous	IL1B		Microarray	false	Affy-ST
0.00107	5.94e-05	0.31	0.0374	Exercise dependent gene regulation in cartilage	cartilage, exercised for 15 daysvscartilage, control	GSE74898_3	26924420	Rat	Cartilage	Disease	Exercise		Microarray	false	Affy-ST
0.00105	-0.000111	0.305	-0.283	Chondrocytes treated with glucosamine and/or IL-1beta	IL-1vscontrol	E-GEOD-6119_1	17109745	Rat	Cartilage	Exogenous	Glucosamine and/or IL1B		Microarray	false	Affy
0.00104	0	0.3	-0.0746	Osteogenic differentiation of mouse Zfp384 knockout MSCs	Zfp384KO_7DayvsWT_7Days	GSE112694_2		Mouse	Bone	Gene perturbation	Zfp384	Knockout	RNASeq	false	RNASeq
0.00103	0	0.295	-0.0746	Musculoskeletal ageing using human mesenchymal stem cells and their tissue constructs	chondrocyte_oldvschondrocyte_young	E-MTAB-4879_2		Human	Cartilage Bone	Development	Age		RNASeq	false	RNASeq
0.00103	-0.000852	0.297	-1.68	TGF-beta and BMP mediated gene expression in cultured sclerotome	BMP4vsnone	E-GEOD-18648_2	20214815	Mouse	Cartilage	Exogenous	TGF-beta and/or BMP4		Microarray	false	Affy
0.000985	-0.000551	0.281	-1.11	Osteophytic and articular osteoarthritic cartilage	osteophytic cartilagevsarticular cartilage	E-GEOD-43923_1	26069671	Human	Cartilage	Disease	Osteoarthritis - Osteophytic cartilage		Microarray	false	Affy
0.000974	0	0.277	-0.0746	Mesenchymal Stem Cells During Chondrogenesis	Day1vsDay0	GSE109503_5	29985644	Human	Cartilage	Differentiation	MSC differentiation		RNASeq	false	RNASeq
0.000949	0	0.269	-0.0746	Mouse mandible during distraction osteogenesis	Mandibular Distraction_15_BCSPvsMandibular Fracture_15_BCSP	GSE104473_4		Mouse	Bone	Development			RNASeq	false	RNASeq
0.000943	0	0.267	-0.0746	Synovium from a preclinical model of post-traumatic knee osteoarthritis with corticosteroid treatment	synovitis_with_corticosteroidvsControl	E-MTAB-4294_2	26866935	Pig	Synovium	Disease Exogenous	unilateral ACL transection/treatment with triamcinolone acetonide		RNASeq	false	RNASeq
0.000936	0	0.265	-0.0746	Constitutively active FGF8 signaling in embryonic skulls	Mutant_SkullvsWT_Skull	GSE112413_1	29752281	Mouse	Embryo	Gene perturbation	Fgf8	Knockin	RNASeq	false	RNASeq
0.000922	-0.000586	0.26	-1.18	Osteoblast-like MC3T3 cell line viability at alkaline pH	pH8.4vspH7.8	GSE84907_3	28955732	Mouse	Cell line	Culture	pH		Microarray	false	Affy-ST
0.000921	0.000188	0.259	0.281	Eed knockout in chondrocytes	Eed cKOvsWT	GSE66862_1	27329220	Mouse	Cartilage	Gene perturbation	Eed	Knockout	Microarray	false	Affy-ST
0.000893	-4.88e-05	0.25	-0.167	Rheumatoid arthritis osteoarthritis and control synovial membrane	synovial tissue from osteoarthritic jointvssynovial tissue from healthy joint	GSE55235_3	24690414	Human	Synovium	Disease	Rheumatoid arthritis	Osteoarthritis	Microarray	false	Affy
0.000868	0	0.241	-0.0746	Mesenchymal Stem Cells During Chondrogenesis	Day7vsDay0	GSE109503_8	29985644	Human	Cartilage	Differentiation	MSC differentiation		RNASeq	false	RNASeq
0.000857	0.000492	0.237	0.853	Proteoglycan-induced spondylitis mouse model of spondyloarthropathy	InflamedvsNormal	GSE13782_1		Mouse	Cartilage	Exogenous	Aggrecan		Microarray	false	Affy
0.000851	0	0.235	-0.0746	PLZF knockdown during osteogenic differentiation	PLZF_10_days_diffvsPLZF_2_days_diff	GSE125167_3		Human	Bone				RNASeq	false	RNASeq
0.000787	0.000421	0.213	0.718	Subchondral Bone in Early Experimental Osteoarthritis	subchondral bone,operation,1 week postsurgeryvssubchondral bone,sham operation,1 week postsurgery	GSE30322_1	22384228	Rat	Bone	Disease	Surgically induced knee osteoarthritis		Microarray	false	1C-Agilent
0.000705	0	0.185	-0.0746	Wnt3a treated Lrp5/6KO osteoblasts	Lrp6_KOvsLrp6_Ctl	GSE103492_5	29176883	Mouse	Bone	Gene perturbation Exogenous	Lrp5/6 Wnt3a	Knockout	RNASeq	false	RNASeq
0.000702	0	0.184	-0.0746	Constitutively active FGF8 signaling in hard palate	E16.5_Fgf8vsE16.5_Ctrl	GSE101909_2	29342370	Mouse	Embryo	Gene perturbation	Fgf8	Knockin	RNASeq	false	RNASeq
0.000595	-1.42e-05	0.148	-0.101	Osteoclast development	Bone marrow monocytes treated with M-CSF and sRANKLvsBone marrow monocytes treated with M-CSF alone	GSE54779_1	25275604	Mouse	Bone	Exogenous	RANKL		Microarray	false	Affy-ST
0.000583	-0.00179	0.144	-3.45	Synovial fluid cells from a mouse model of autoantibody-mediated arthritis timecourse	Ankle.D12vsAnkle.D00	GSE27492_4	20506316	Mouse	Synovium	Disease	autoantibody-mediated arthritis		Microarray	false	Affy
0.000551	-0.000739	0.133	-1.47	Osteoarthritis chondroprogenitor cells	Osteocytes/-blasts in P2 from human bone chips of patients with OAvshealthy chondrocytes	GSE10575_2	19341622	Human	Cartilage	Disease	Osteoarthritis		Microarray	false	Affy
0.000549	-0.000188	0.132	-0.429	Three layers in the mouse growth plate	Hypertrophic cell layervsFlat cell layer	GSE87605_1		Mouse	Cartilage	Tissue	Round or Flat or Hypertrophic Cell layer.		Microarray	false	Affy
0.000547	2.82e-05	0.131	-0.0215	Rat growth plates zones and time course	Proliferative and early hypertrophic zone.6weeksvsProliferative and early hypertrophic zone.3weeks	GSE16981_5	20096814	Rat	Cartilage	Tissue	Hypertrophic or Proliferative or Resting		Microarray	false	Affy
0.000542	0	0.13	-0.0746	RORB KO in MC3T3-E1 cells	RORB_KOvsControl	GSE107849_1		Mouse	Cell line	Gene perturbation	RORB	Knockout	RNASeq	false	RNASeq
0.000529	-1.9e-05	0.125	-0.11	TGFb or TNFa treated synovium from rheumatoid arthritis or osteoarthritis	TNF stimulated synovial fibroblasts (2h).rheumatoid arthritisvsTNF stimulated synovial fibroblasts (2h).osteoarthritis	GSE13837_22	19622164	Human	Synovium	Disease	Osteoarthritis Rheumatoid arthritis	TNF and TGFB	Microarray	false	Affy
0.000516	-0.000661	0.121	-1.32	Stimulation of RA synovial fibroblasts with IL1 or PDGF-D	IL1.4vsIL1.0	GSE58203_3	24989895	Human	Synovium	Exogenous	IL1 or PDGF-D		Microarray	false	Affy
0.000492	0.000379	0.113	0.639	Human induced pluripotent stem cells compared to mature chondrocytes	chondrocyte-like cells (ChiPS)vschondrocyte cell line: HC-402-05a	GSE108035_2		Human	Cell line	Tissue	hiPSCs mature chondrocytes articular cartilage		Microarray	false	Affy-ST
0.000451	0	0.0985	-0.0746	Embryo bone immature cartilage and mature cartilage	Mature_cartilagevsImmature_cartilage	GSE110051_1		Mouse	Embryo	Development	bone immature cartilage and mature cartilage		RNASeq	false	RNASeq
0.000445	2.59e-05	0.0966	-0.0257	Chondrocytes treated with glucosamine and/or IL-1beta	glucosaminevscontrol	E-GEOD-6119_2	17109745	Rat	Cartilage	Exogenous	Glucosamine and/or IL1B		Microarray	false	Affy
0.000435	0.000137	0.093	0.183	Human induced pluripotent stem cells compared to mature chondrocytes	chondrocyte-like cells (ChiPS)vsprimary articular cartilage chondrocyte cell culture	GSE108035_3		Human	Cell line	Tissue	hiPSCs mature chondrocytes articular cartilage		Microarray	false	Affy-ST
0.000425	0	0.0896	-0.0746	Mouse mandible during distraction osteogenesis	Mandibular Fracture_15_SSCvsMandibular Distraction_15_SSC	GSE104473_6		Mouse	Bone	Development			RNASeq	false	RNASeq
0.000416	0.000484	0.0864	0.837	Human induced pluripotent stem cells compared to mature chondrocytes	chondrocyte-like cells (ChiPS)vshuman induced pluripotent stem cells (GPCCi001-A)	GSE108035_1		Human	Cell line	Tissue	hiPSCs mature chondrocytes articular cartilage		Microarray	false	Affy-ST
0.000416	0	0.0865	-0.0746	Articular cartilage in a porcine model of early post-traumatic osteoarthritis	InjuryReconstruct.Day28vsControl.Day0	E-MTAB-5879_4	28671352	Pig	Cartilage	Disease	Anterior cruciate ligament (ACL) transection		RNASeq	false	RNASeq
0.000403	-0.00037	0.0822	-0.772	Osteoblast-like MC3T3 cell line viability at alkaline pH	pH7.8vspH7.4	GSE84907_1	28955732	Mouse	Cell line	Culture	pH		Microarray	false	Affy-ST
0.000293	0.000739	0.0444	1.32	Hypervitaminosis A rat diaphyseal bone	CorticalBone.Marrow_ExcessVitAvsCorticalBone.Marrow_Control	GSE29859_2	22215263	Rat	Bone	Exogenous	vitamin A		Microarray	false	Affy
0.000279	0.00255	0.0395	4.74	Chondrocyte differentiation	X9vsX6	E-GEOD-2154_3	16135533	Mouse	Embryo	Development	Chondrocyte differentiation		Microarray	false	Affy
0.000257	0.000264	0.032	0.422	Periosteum and bone marrow from Fractured bones	periosteum.fracturevsperiosteum.none	E-MTAB-6417_2	29472541	Mouse	Bone	Disease	Fracture		Microarray	false	Affy
0.000229	-0.000839	0.0225	-1.66	MMP-8 wild type and KO mice with or without arthritis	MMP-8 wild type arthritic mousevsMMP-8 wild type control mouse	GSE22971_3	21190566	Mouse	Joint	Disease Gene perturbation	RA MMP8	Knockout	Microarray	false	Affy
0.000166	-0.000751	0.001	-1.49	Human cartilage zones	cartilage, superficial zonevscartilage, deep zone	GSE39795_2	23124445	Human	Cartilage	Tissue	Superficial	middle and deep zones	Microarray	false	Affy-ST
0.000151	0.00123	-0.00424	2.24	Galectin-8 treated primary osteoblasts	galectin-8 treated (50nM, 24hrs)vsnone	GSE106631_1	29259034	Mouse	Bone	Exogenous	Galactin 8		Microarray	false	Affy-ST
0.000134	0	-0.0101	-0.0746	Estrogen receptor alpha mutants in osteoblasts	Ad-Era_E2vsAd-Era	E-GEOD-55769_3		Human	Bone	Gene perturbation	Esr1	Knockin	RNASeq	false	RNASeq
0.000113	-0.000147	-0.0171	-0.351	TGFb or TNFa treated synovium from rheumatoid arthritis or osteoarthritis	TNF stimulated synovial fibroblasts (2h).osteoarthritisvsTNF stimulated synovial fibroblasts (0h).osteoarthritis	GSE13837_18	19622164	Human	Synovium	Disease	Osteoarthritis Rheumatoid arthritis	TNF and TGFB	Microarray	false	Affy
0.000108	0	-0.0187	-0.0746	Embryo bone immature cartilage and mature cartilage	BonevsImmature_cartilage	GSE110051_3		Mouse	Embryo	Development	bone immature cartilage and mature cartilage		RNASeq	false	RNASeq
0.000104	1.28e-05	-0.0203	-0.0504	ADAMTS5 perturbation in mouse DMM model of OA	WT DMM 2wkvsWT Sham 2wk	GSE45793_4	23436205	Mouse	Cartilage	Disease Gene perturbation	Osteoarthritis ADAMTS5	Knockin	Microarray	false	2C-Agilent
0.0001	0	-0.0215	-0.0746	Effect of Uhrf1 knockout in chondrocyte differentiation	Uhrf1KOvsControl	GSE92641_1	29180567	Mouse	Cartilage	Gene perturbation	Uhrf1	Knockout	RNASeq	false	RNASeq
8.98e-05	-0.00181	-0.0251	-3.48	knee cartilage in MIA model of osteoarthritis	monosodium iodoacetate (MIA).28vsnaive.0	GSE103416_3	29134405	Rat	Cartilage	Disease Exogenous	MIA		Microarray	false	Affy-ST
8.16e-05	0.000335	-0.0279	0.557	Chondrocyte subsets during development	Chondrocyte_condensation_6wks_LCMvsArticular_chondrocytes_17wks	E-GEOD-51812_1	24371811	Human	Cartilage	Development	Chondrocyte development		Microarray	false	Affy
7.36e-05	0	-0.0306	-0.0746	Wnt3a treated Lrp5/6KO osteoblasts	WT_Wnt3avsWT	GSE103492_1	29176883	Mouse	Bone	Gene perturbation Exogenous	Lrp5/6 Wnt3a	Knockout	RNASeq	false	RNASeq
6.63e-05	0	-0.0331	-0.0746	Synovium from a preclinical model of post-traumatic knee osteoarthritis with corticosteroid treatment	synovitisvsControl	E-MTAB-4294_1	26866935	Pig	Synovium	Disease Exogenous	unilateral ACL transection/treatment with triamcinolone acetonide		RNASeq	false	RNASeq
6.23e-05	-0.00163	-0.0345	-3.15	knee cartilage in MIA model of osteoarthritis	monosodium iodoacetate (MIA).14vsnaive.0	GSE103416_2	29134405	Rat	Cartilage	Disease Exogenous	MIA		Microarray	false	Affy-ST
4.59e-05	-0.00082	-0.0401	-1.62	Systemic sclerosis tenosynovial biopsies	diffuse systemic sclerosisvsSystemic lupus erythematosus	GSE93698_5		Human	Synovium	Disease	tenosynovitis RA Osteoarthritis		Microarray	false	Affy
3.05e-05	-0.00102	-0.0454	-2	knee cartilage in MIA model of osteoarthritis	monosodium iodoacetate (MIA).2vsnaive.0	GSE103416_1	29134405	Rat	Cartilage	Disease Exogenous	MIA		Microarray	false	Affy-ST
0	-0.000311	-0.0558	-0.66	Human cartilage osteoarthritic damage	damagedvsundamaged	24361742_1	24361742	Human	Cartilage	Disease	Osteoarthritis		Microarray	false	2C-Agilent
0	0	-0.0558	-0.0746	Melatonin signaling in osteoblast	MELATONIN_6vsDMSO_6	E-ERAD-89_1		Mouse	Bone	Exogenous	Melatonin/Serotonin		RNASeq	true	RNASeq
0	0	-0.0558	-0.0746	Melatonin signaling in osteoblast	MELATONIN_24vsDMSO_24	E-ERAD-89_2		Mouse	Bone	Exogenous	Melatonin/Serotonin		RNASeq	true	RNASeq
0	0	-0.0558	-0.0746	Melatonin signaling in osteoblast	SEROTONIN_24vsDMSO_24	E-ERAD-89_3		Mouse	Bone	Exogenous	Melatonin/Serotonin		RNASeq	true	RNASeq
0	0	-0.0558	-0.0746	Melatonin signaling in osteoblast	MELATONIN_48vsDMSO_48	E-ERAD-89_4		Mouse	Bone	Exogenous	Melatonin/Serotonin		RNASeq	true	RNASeq
0	0	-0.0558	-0.0746	3D cultured chondrocytes treated RA/control synovial fibroblast media	NDSF stimulated chondrocytesvsunstimulated chondrocytes	E-GEOD-10024_1	18205922	Human	Cartilage	Exogenous	Rheumatoid arthritis supernatant		Microarray	true	Affy
0	0	-0.0558	-0.0746	3D cultured chondrocytes treated RA/control synovial fibroblast media	RASF stimulated chondrocytesvsunstimulated chondrocytes	E-GEOD-10024_2	18205922	Human	Cartilage	Exogenous	Rheumatoid arthritis supernatant		Microarray	true	Affy
0	0	-0.0558	-0.0746	Human chondrocytes antirheumatic drug response	RASF stimulated chondrocytesvsNDSF stimulated chondrocytes	E-GEOD-12860_1	19192274	Human	Cartilage	Exogenous	Antirheumatic drugs		Microarray	true	Affy
0	0	-0.0558	-0.0746	Human chondrocytes antirheumatic drug response	Chondrocytes stimulated with prednisolone (solu-decortin) treated RASFvsNDSF stimulated chondrocytes	E-GEOD-12860_2	19192274	Human	Cartilage	Exogenous	Antirheumatic drugs		Microarray	true	Affy
0	0	-0.0558	-0.0746	Human chondrocytes antirheumatic drug response	Chondrocytes stimulated with prioxicam treated RASFvsNDSF stimulated chondrocytes	E-GEOD-12860_3	19192274	Human	Cartilage	Exogenous	Antirheumatic drugs		Microarray	true	Affy
0	0	-0.0558	-0.0746	Human chondrocytes antirheumatic drug response	Chondrocytes stimulated with azathioprine (imurek) treated RASFvsNDSF stimulated chondrocytes	E-GEOD-12860_4	19192274	Human	Cartilage	Exogenous	Antirheumatic drugs		Microarray	true	Affy
0	0	-0.0558	-0.0746	Human chondrocytes antirheumatic drug response	Chondrocytes stimulated with diclofenac treated RASFvsNDSF stimulated chondrocytes	E-GEOD-12860_5	19192274	Human	Cartilage	Exogenous	Antirheumatic drugs		Microarray	true	Affy
0	0	-0.0558	-0.0746	Human chondrocytes antirheumatic drug response	Chondrocytes stimulated with methylprednisolone (urbason) treated RASFvsNDSF stimulated chondrocytes	E-GEOD-12860_6	19192274	Human	Cartilage	Exogenous	Antirheumatic drugs		Microarray	true	Affy
0	0	-0.0558	-0.0746	Human chondrocytes antirheumatic drug response	Chondrocytes stimulated with sodium aurothiomalate (tauredon) treated RASFvsNDSF stimulated chondrocytes	E-GEOD-12860_7	19192274	Human	Cartilage	Exogenous	Antirheumatic drugs		Microarray	true	Affy
0	0	-0.0558	-0.0746	Human chondrocytes antirheumatic drug response	Chondrocytes stimulated with chloroquine phosphate (resochin) treated RASFvsNDSF stimulated chondrocytes	E-GEOD-12860_8	19192274	Human	Cartilage	Exogenous	Antirheumatic drugs		Microarray	true	Affy
0	-0.000623	-0.0558	-1.25	Mouse chondrocytes treated with MEK/ERK pathway inhibitors	SB202190-treated embryonic primary chondrocyte cultures, incubated for 24hrs.vsDMSO-treated embryonic primary chondrocyte cultures, incubated for 24hrs.	E-GEOD-15069_2	20111593	Mouse	Cartilage	Exogenous	MEK/ERK pathway inhibitors		Microarray	false	Affy
0	-0.000527	-0.0558	-1.07	Mouse chondrocytes treated with MEK/ERK pathway inhibitors	UO126-treated embryonic primary chondrocyte cultures, incubated for 24hrs.vsDMSO-treated embryonic primary chondrocyte cultures, incubated for 24hrs.	E-GEOD-15069_4	20111593	Mouse	Cartilage	Exogenous	MEK/ERK pathway inhibitors		Microarray	false	Affy
0	0	-0.0558	-0.0746	PTHR1 (R150C) model of enchondromas in CH10T1/2 cell line	The CH10T1/2 cell line transfected with the wild type PTHR1 treated with PTHrPvsThe CH10T1/2 cell line transfected with the wild type PTHR1	E-GEOD-15118_1	19647223	Mouse	Cell line	Disease Gene perturbation	Pthr1	Overexpression	Microarray	true	Affy
0	0	-0.0558	-0.0746	PTHR1 (R150C) model of enchondromas in CH10T1/2 cell line	The CH10T1/2 cell line transfected with the R150C variant PTHR1 treated for one hour with PTHrPvsThe CH10T1/2 cell line transfected with the R150C variant PTHR1 treated with carrier	E-GEOD-15118_2	19647223	Mouse	Cell line	Disease Gene perturbation	Pthr1	Overexpression	Microarray	true	Affy
0	0	-0.0558	-0.0746	PTHR1 (R150C) model of enchondromas in CH10T1/2 cell line	The CH10T1/2 cell line transfected with the R150C variant PTHR1 treated for one hour with PTHrPvsThe CH10T1/2 cell line transfected with the wild type PTHR1 treated with PTHrP	E-GEOD-15118_3	19647223	Mouse	Cell line	Disease Gene perturbation	Pthr1	Overexpression	Microarray	true	Affy
0	0	-0.0558	-0.0746	PTHR1 (R150C) model of enchondromas in CH10T1/2 cell line	The CH10T1/2 cell line transfected with the R150C variant PTHR1 treated with carriervsThe CH10T1/2 cell line transfected with the wild type PTHR1	E-GEOD-15118_4	19647223	Mouse	Cell line	Disease Gene perturbation	Pthr1	Overexpression	Microarray	true	Affy
0	0	-0.0558	-0.0746	MiR-140 knockout chondrocytes	microRNA-140 depletionvscontrol	E-GEOD-16007_1	20466812	Mouse	Cartilage	Gene perturbation	miR-140	Knockout	Microarray	true	Affy
0	-0.000807	-0.0558	-1.6	Mouse embryonic E16.5 temporomandibular joint	tissue: TMJ condyle
0	0.0014	-0.0558	2.56	Tgfbr2 knockout in embryonic intervertebral disc and vertebrae	Cre.
0	0.000475	-0.0558	0.821	Tgfbr2 knockout in embryonic intervertebral disc and vertebrae	Cre.
0	-7.56e-05	-0.0558	-0.217	Tgfbr2 knockout in embryonic intervertebral disc and vertebrae	Cre.
0	0.000493	-0.0558	0.855	Tgfbr2 knockout in embryonic intervertebral disc and vertebrae	Cre.
0	0	-0.0558	-0.0746	Human osteoarthritis or rheumatoid arthritis synovium treated with drug regimes	rheumatoid arthritis.disease modifying antirheumatic drugsvsrheumatoid arthritis.non-steroidal anti-inflammatory drugs	E-GEOD-1919_1	20858714	Human	Synovium	Disease	RA and Osteoarthritis		Microarray	true	Affy
0	0	-0.0558	-0.0746	Human osteoarthritis or rheumatoid arthritis synovium treated with drug regimes	rheumatoid arthritis.steroids, disease modifying antirheumatic drugs and non-steroidal anti-inflammatory drugsvsrheumatoid arthritis.non-steroidal anti-inflammatory drugs	E-GEOD-1919_2	20858714	Human	Synovium	Disease	RA and Osteoarthritis		Microarray	true	Affy
0	0	-0.0558	-0.0746	Human osteoarthritis or rheumatoid arthritis synovium treated with drug regimes	rheumatoid arthritis.steroids, disease modifying antirheumatic drugs and non-steroidal anti-inflammatory drugsvsrheumatoid arthritis.disease modifying antirheumatic drugs	E-GEOD-1919_3	20858714	Human	Synovium	Disease	RA and Osteoarthritis		Microarray	true	Affy
0	0	-0.0558	-0.0746	Human osteoarthritis or rheumatoid arthritis synovium treated with drug regimes	rheumatoid arthritis.disease modifying antirheumatic drugsvsnormal.none	E-GEOD-1919_4	20858714	Human	Synovium	Disease	RA and Osteoarthritis		Microarray	true	Affy
0	0	-0.0558	-0.0746	Human osteoarthritis or rheumatoid arthritis synovium treated with drug regimes	rheumatoid arthritis.steroids, disease modifying antirheumatic drugs and non-steroidal anti-inflammatory drugsvsnormal.none	E-GEOD-1919_5	20858714	Human	Synovium	Disease	RA and Osteoarthritis		Microarray	true	Affy
0	0	-0.0558	-0.0746	Human osteoarthritis or rheumatoid arthritis synovium treated with drug regimes	rheumatoid arthritis.non-steroidal anti-inflammatory drugsvsnormal.none	E-GEOD-1919_6	20858714	Human	Synovium	Disease	RA and Osteoarthritis		Microarray	true	Affy
0	0	-0.0558	-0.0746	Human osteoarthritis or rheumatoid arthritis synovium treated with drug regimes	osteoarthritis.non-steroidal anti-inflammatory drugsvsnormal.none	E-GEOD-1919_7	20858714	Human	Synovium	Disease	RA and Osteoarthritis		Microarray	true	Affy
0	0	-0.0558	-0.0746	Human osteoarthritis or rheumatoid arthritis synovium treated with drug regimes	osteoarthritis.nonevsnormal.none	E-GEOD-1919_8	20858714	Human	Synovium	Disease	RA and Osteoarthritis		Microarray	true	Affy
0	0	-0.0558	-0.0746	Human osteoarthritis or rheumatoid arthritis synovium treated with drug regimes	osteoarthritis.non-steroidal anti-inflammatory drugsvsosteoarthritis.none	E-GEOD-1919_9	20858714	Human	Synovium	Disease	RA and Osteoarthritis		Microarray	true	Affy
0	0	-0.0558	-0.0746	Osteoarthritic chondrocytes and MSCs during chondrogenic differentiation	Pooled_6_MSCs_d3vsPooled_5_MSCs_d0	E-GEOD-19664_1	20883804	Human	Cartilage	Development	Timecourse		Microarray	true	Affy
0	0	-0.0558	-0.0746	Osteoarthritic chondrocytes and MSCs during chondrogenic differentiation	Pooled_7_MSCs_d7vsPooled_5_MSCs_d0	E-GEOD-19664_2	20883804	Human	Cartilage	Development	Timecourse		Microarray	true	Affy
0	0	-0.0558	-0.0746	Osteoarthritic chondrocytes and MSCs during chondrogenic differentiation	Pooled_8_MSCs_d14vsPooled_5_MSCs_d0	E-GEOD-19664_3	20883804	Human	Cartilage	Development	Timecourse		Microarray	true	Affy
0	0	-0.0558	-0.0746	Osteoarthritic chondrocytes and MSCs during chondrogenic differentiation	Pooled_6_MSCs_d3vsPooled_5_MSCs_d0	E-GEOD-19664_4	20883804	Human	Cartilage	Development	Timecourse		Microarray	true	Affy
0	0	-0.0558	-0.0746	Osteoarthritic chondrocytes and MSCs during chondrogenic differentiation	Pooled_7_MSCs_d7vsPooled_6_MSCs_d3	E-GEOD-19664_5	20883804	Human	Cartilage	Development	Timecourse		Microarray	true	Affy
0	0	-0.0558	-0.0746	Osteoarthritic chondrocytes and MSCs during chondrogenic differentiation	Pooled_8_MSCs_d14vsPooled_7_MSCs_d7	E-GEOD-19664_6	20883804	Human	Cartilage	Development	Timecourse		Microarray	true	Affy
0	0	-0.0558	-0.0746	Osteoarthritic chondrocytes and MSCs during chondrogenic differentiation	Pooled_10_Chondros_d3vsPooled_9_Chondros_d0	E-GEOD-19664_7	20883804	Human	Cartilage	Development	Timecourse		Microarray	true	Affy
0	0	-0.0558	-0.0746	Osteoarthritic chondrocytes and MSCs during chondrogenic differentiation	Pooled_11_Chondros_d7vsPooled_10_Chondros_d3	E-GEOD-19664_8	20883804	Human	Cartilage	Development	Timecourse		Microarray	true	Affy
0	0	-0.0558	-0.0746	Osteoarthritic chondrocytes and MSCs during chondrogenic differentiation	Pooled_12_Chondros_d14vsPooled_11_Chondros_d7	E-GEOD-19664_9	20883804	Human	Cartilage	Development	Timecourse		Microarray	true	Affy
0	-6.2e-06	-0.0558	-0.0862	Chondrocyte differentiation	X15vsX12	E-GEOD-2154_1	16135533	Mouse	Embryo	Development	Chondrocyte differentiation		Microarray	false	Affy
0	0.00229	-0.0558	4.25	Chondrocyte differentiation	X12vsX9	E-GEOD-2154_2	16135533	Mouse	Embryo	Development	Chondrocyte differentiation		Microarray	false	Affy
0	-0.000151	-0.0558	-0.358	Mouse DMM model of OA	Murine knee joint_Operated (DMM)_3dayvsMurine knee joint_Operated (Sham)_3day	E-GEOD-26475_2	22307759	Mouse	Joint	Disease	Surgical destabilization of medial meniscus		Microarray	false	Affy-ST
0	0	-0.0558	-0.0746	BMP2 induced C2C12 differentiation	Mouse C2C12 cells (96h)vsMouse C2C12 cells (0h)	E-GEOD-33567_1	23825702	Mouse	Cell line	Exogenous	BMP2		Microarray	true	Affy
0	0	-0.0558	-0.0746	BMP2 induced C2C12 differentiation	Mouse C2C12 cells treated with BMP2 (96h)vsMouse C2C12 cells (96h)	E-GEOD-33567_2	23825702	Mouse	Cell line	Exogenous	BMP2		Microarray	true	Affy
0	0	-0.0558	-0.0746	Tgfbr2 KO in growth plate	Interdigital Tissue Tbr2Prx1KO mutantsvsInterdigital Tissue Controls	E-GEOD-37287_1	22814601	Mouse	Cartilage	Gene perturbation	Tgfbr2	Knockout	Microarray	true	1C-Agilent
0	0	-0.0558	-0.0746	Tgfbr2 KO in growth plate	Growth Plate Chondrocyte Tgfbr2Prx1KO mutantsvsGrowth Plate Chondrocyte Controls	E-GEOD-37287_2	22814601	Mouse	Cartilage	Gene perturbation	Tgfbr2	Knockout	Microarray	true	1C-Agilent
0	0	-0.0558	-0.0746	Tgfbr2 KO in growth plate	Interzone Tgfbr2Prx1KO mutantsvsInterzone Controls	E-GEOD-37287_3	22814601	Mouse	Cartilage	Gene perturbation	Tgfbr2	Knockout	Microarray	true	1C-Agilent
0	0	-0.0558	-0.0746	Osr1 mutant chondrogenesis during tongue development.	Osr1MutvsOsr1WT	E-GEOD-45893_1	24167250	Mouse	Cartilage	Gene perturbation	Osr1	Knockin	RNASeq	true	RNASeq
0	0	-0.0558	-0.0746	Osteoblast specific knockout of Dlx3 in mice	diaphysis_KOvsdiaphysis_WT	E-GEOD-53105_1	24948010	Mouse	Bone	Gene perturbation	Dlx3	Knockout	RNASeq	false	RNASeq
0	0	-0.0558	-0.0746	Osteoblast specific knockout of Dlx3 in mice	metaphysis_KOvsmetaphysis_WT	E-GEOD-53105_2	24948010	Mouse	Bone	Gene perturbation	Dlx3	Knockout	RNASeq	false	RNASeq
0	0	-0.0558	-0.0746	Modulation of the TNF-induced macrophage response by synovial fibroblasts	TNFvsnone	E-GEOD-57723_1	25057003	Human	Synovium	Exogenous	TNF		RNASeq	true	RNASeq
0	0	-0.0558	-0.0746	Modulation of the TNF-induced macrophage response by synovial fibroblasts	co-culture with fibroblastvsnone	E-GEOD-57723_2	25057003	Human	Synovium	Exogenous	TNF		RNASeq	true	RNASeq
0	0	-0.0558	-0.0746	Modulation of the TNF-induced macrophage response by synovial fibroblasts	TNF and co-culture with fibroblastvsnone	E-GEOD-57723_3	25057003	Human	Synovium	Exogenous	TNF		RNASeq	true	RNASeq
0	0	-0.0558	-0.0746	Erg-010 overexpression in CH310T1/2 cells	Over expression day 1 (vsControl day 1 (	E-GEOD-65077_1	26542169	Mouse	Cell line	Gene perturbation	Erg	Overexpression	Microarray	true	Affy
0	0	-0.0558	-0.0746	Developing rib chondrocyte	P1vsE18.5	E-GEOD-73372_1	27471255	Mouse	Cartilage	Development			RNASeq	true	RNASeq
0	0	-0.0558	-0.0746	Developing rib chondrocyte	P3vsE18.5	E-GEOD-73372_2	27471255	Mouse	Cartilage	Development			RNASeq	true	RNASeq
0	0	-0.0558	-0.0746	Developing rib chondrocyte	P3vsP1	E-GEOD-73372_3	27471255	Mouse	Cartilage	Development			RNASeq	true	RNASeq
0	0	-0.0558	-0.0746	HDAC3 knockout mouse chondrocytes	hdac3KOvsWT	E-GEOD-75549_1	27507649	Mouse	Cartilage	Gene perturbation	HDAC3	Knockout	RNASeq	true	RNASeq
0	0	-0.0558	-0.0746	STAT5 KO in osteoclast differentiation	STAT5_cKOvsSTAT5_WT	E-GEOD-76988_1	27485735	Mouse	Bone	Gene perturbation	STAT3	Knockout	RNASeq	true	RNASeq
0	0.000412	-0.0558	0.702	Rat model of surgically induced knee osteoarthritis	contralateral osteoarthritis inductionvssham surgery	E-GEOD-8077_2	17530714	Rat	Cartilage	Disease	Surgically induced knee osteoarthritis		Microarray	false	Affy
0	0	-0.0558	-0.0746	miR-17 transfected Rheumatoid arthritis Synovial Fibroblasts	Pre-miR-17vsNC-Pre-miR	E-GEOD-83930_1	27534557	Human	Synovium	Gene perturbation	MiR-17	Overexpression	RNASeq	true	RNASeq
0	-0.000527	-0.0558	-1.07	Mouse chondrocytes treated with MEK/ERK pathway inhibitors	UO126vsDMSO	E-GEOD-8488_2		Mouse	Cartilage				RNASeq	false	Affy
0	-0.000623	-0.0558	-1.25	Mouse chondrocytes treated with MEK/ERK pathway inhibitors	SB90vsDMSO	E-GEOD-8488_3		Mouse	Cartilage				RNASeq	false	Affy
0	0	-0.0558	-0.0746	ATDC5 chondrocyte cell line treated with dexamethasone	dexamethasonevsnone	E-MEXP-1244_1	18381927	Mouse	Cell line	Exogenous	dexamethasone		Microarray	true	Affy
0	0.000627	-0.0558	1.11	Human osteoclastic differentiating from dendritic cells and monocytes	intermediate cell derived from dendritic cellsvsdendritic cell	E-MEXP-2019_1	19775202	Human	Bone	Development	Osteoclast from monocytes or denricites		Microarray	false	Affy
0	0.00116	-0.0558	2.12	Human osteoclastic differentiating from dendritic cells and monocytes	intermediate cell derived from monocytesvsmonocyte	E-MEXP-2019_3	19775202	Human	Bone	Development	Osteoclast from monocytes or denricites		Microarray	false	Affy
0	0.000208	-0.0558	0.318	Thanatophoric dysplasia cartilage	thanatophoric dysplasiavsnormal	E-MEXP-2276_1	19898608	Human	Cartilage	Disease	Thanatophoric dysplasia		Microarray	false	Affy
0	0	-0.0558	-0.0746	Bovine nucleus pulposus articular cartilage and annulus fibrosus	nucleus pulposusvsarticular cartilage	E-MEXP-2291_1	20149220	Cow	Cartilage	Tissue	nucleus pulposus/articular cartilage/annulus fibrosus		Microarray	true	Affy
0	0	-0.0558	-0.0746	Bovine nucleus pulposus articular cartilage and annulus fibrosus	annulus fibrosusvsarticular cartilage	E-MEXP-2291_2	20149220	Cow	Cartilage	Tissue	nucleus pulposus/articular cartilage/annulus fibrosus		Microarray	true	Affy
0	0	-0.0558	-0.0746	Bovine nucleus pulposus articular cartilage and annulus fibrosus	nucleus pulposusvsannulus fibrosus	E-MEXP-2291_3	20149220	Cow	Cartilage	Tissue	nucleus pulposus/articular cartilage/annulus fibrosus		Microarray	true	Affy
0	-0.000928	-0.0558	-1.82	Human Kashin-beck disease and osteoarthritis cartilage	Kashin-beck diseasevsprimary osteoarthritis	E-MEXP-3474_1	27053287	Human	Cartilage	Disease	Kashin-beck disease and osteoarthritis		Microarray	false	2C-Agilent
0	-0.000715	-0.0558	-1.42	Mineralizing-osteoblast specific androgen receptor knockout	mOL-AR knockout.12vswild type.12	E-MTAB-1123_3	22525354	Mouse	Bone	Gene perturbation	AR	Knockout	Microarray	false	Affy
0	0.000242	-0.0558	0.381	Mineralizing-osteoblast specific androgen receptor knockout	mOL-AR knockout.6vswild type.6	E-MTAB-1123_4	22525354	Mouse	Bone	Gene perturbation	AR	Knockout	Microarray	false	Affy
0	0	-0.0558	-0.0746	Comprehensive Analysis of Hematopoietic Stem Cell Niche	osteoblastvsimmature_osteoblast	E-MTAB-2923_1		Mouse	Bone	Tissue	Bone marrow cell types		RNASeq	true	RNASeq
0	0	-0.0558	-0.0746	Comprehensive Analysis of Hematopoietic Stem Cell Niche	immature_osteoblastvsosteoprogenitor	E-MTAB-2923_2		Mouse	Bone	Tissue	Bone marrow cell types		RNASeq	true	RNASeq
0	0	-0.0558	-0.0746	Comprehensive Analysis of Hematopoietic Stem Cell Niche	osteoblastvsosteoprogenitor	E-MTAB-2923_3		Mouse	Bone	Tissue	Bone marrow cell types		RNASeq	true	RNASeq
0	0	-0.0558	-0.0746	Comprehensive Analysis of Hematopoietic Stem Cell Niche	osteoblastvsmesenchymal_stem_cell	E-MTAB-2923_4		Mouse	Bone	Tissue	Bone marrow cell types		RNASeq	true	RNASeq
0	0	-0.0558	-0.0746	miR450a-5p in osteoblast differentiation	DMEM-F12 + MIMIC miR450a-5pvsDMEM-F12	E-MTAB-3010_1		Human	Bone	Gene perturbation	miR450a-5p	Overexpression	Microarray	true	1C-Agilent
0	0	-0.0558	-0.0746	miR450a-5p in osteoblast differentiation	DMEM + beta-glycerol phosphate, ascorbic acid and dexamethasone for 7 days + MIMIC miR28-5pvsDMEM + beta-glycerol phosphate, ascorbic acid and dexamethasone for 7 days	E-MTAB-3010_2		Human	Bone	Gene perturbation	miR450a-5p	Overexpression	Microarray	true	1C-Agilent
0	0	-0.0558	-0.0746	miR450a-5p in osteoblast differentiation	DMEM + beta-glycerol phosphate, ascorbic acid and dexamethasone for 7 daysvsDMEM + beta-glycerol phosphate, ascorbic acid and dexamethasone for 2 days	E-MTAB-3010_3		Human	Bone	Gene perturbation	miR450a-5p	Overexpression	Microarray	true	1C-Agilent
0	0	-0.0558	-0.0746	miR450a-5p in osteoblast differentiation	DMEM + beta-glycerol phosphate, ascorbic acid and dexamethasone for 21 daysvsDMEM + beta-glycerol phosphate, ascorbic acid and dexamethasone for 7 days	E-MTAB-3010_4		Human	Bone	Gene perturbation	miR450a-5p	Overexpression	Microarray	true	1C-Agilent
0	0	-0.0558	-0.0746	Bma1 knock out mouse cartilage	KO-5AMvsWT-5AM	E-MTAB-3428_1	26657859	Mouse	Cartilage	Gene perturbation	Bmal1	Knockout	RNASeq	true	RNASeq
0	0	-0.0558	-0.0746	Bma1 knock out mouse cartilage	KO-5PMvsWT-5PM	E-MTAB-3428_2	26657859	Mouse	Cartilage	Gene perturbation	Bmal1	Knockout	RNASeq	true	RNASeq
0	0	-0.0558	-0.0746	Bma1 knock out mouse cartilage	KO-9AMvsWT-9AM	E-MTAB-3428_3	26657859	Mouse	Cartilage	Gene perturbation	Bmal1	Knockout	RNASeq	true	RNASeq
0	0	-0.0558	-0.0746	Bma1 knock out mouse cartilage	KO-9PMvsWT-9PM	E-MTAB-3428_4	26657859	Mouse	Cartilage	Gene perturbation	Bmal1	Knockout	RNASeq	true	RNASeq
0	0	-0.0558	-0.0746	Musculoskeletal ageing using human mesenchymal stem cells and their tissue constructs	osteocyte_oldvsosteocyte_young	E-MTAB-4879_1		Human	Cartilage Bone	Development	Age		RNASeq	false	RNASeq
0	0	-0.0558	-0.0746	Musculoskeletal ageing using human mesenchymal stem cells and their tissue constructs	tendon_oldvstendon_young	E-MTAB-4879_3		Human	Cartilage Bone	Development	Age		RNASeq	false	RNASeq
0	0	-0.0558	-0.0746	Musculoskeletal ageing using human mesenchymal stem cells and their tissue constructs	msc_oldvsmsc_young	E-MTAB-4879_4		Human	Cartilage Bone	Development	Age		RNASeq	false	RNASeq
0	-0.000555	-0.0558	-1.12	Sbds knockout osteoblasts	Mesenchymal cell-specific homozygous deletion of SbdsvsSbds wildtype	E-MTAB-5023_1	20305640	Mouse	Bone	Gene perturbation	Sbds	Knockout	Microarray	false	Affy
0	0	-0.0558	-0.0746	Hydrostatic pressure in ATDC5 chondrocyte precursor cells	25 MPa pressure.1vsno hydrostatic pressure.NA	E-MTAB-5326_1	28813497	Mouse	Cell line	Culture	Hydrostatic pressure		Microarray	true	1C-Agilent
0	0	-0.0558	-0.0746	Hydrostatic pressure in ATDC5 chondrocyte precursor cells	25 MPa pressure.4vsno hydrostatic pressure.NA	E-MTAB-5326_2	28813497	Mouse	Cell line	Culture	Hydrostatic pressure		Microarray	true	1C-Agilent
0	0	-0.0558	-0.0746	Hydrostatic pressure in ATDC5 chondrocyte precursor cells	25 MPa pressure.24vsno hydrostatic pressure.NA	E-MTAB-5326_3	28813497	Mouse	Cell line	Culture	Hydrostatic pressure		Microarray	true	1C-Agilent
0	0	-0.0558	-0.0746	Articular cartilage in a porcine model of early post-traumatic osteoarthritis	Injury.Day28vsControl.Day0	E-MTAB-5879_2	28671352	Pig	Cartilage	Disease	Anterior cruciate ligament (ACL) transection		RNASeq	false	RNASeq
0	0	-0.0558	-0.0746	Articular cartilage in a porcine model of early post-traumatic osteoarthritis	InjuryReconstruct.Day28vsInjury.Day28	E-MTAB-5879_8	28671352	Pig	Cartilage	Disease	Anterior cruciate ligament (ACL) transection		RNASeq	false	RNASeq
0	0	-0.0558	-0.0746	Articular cartilage in a porcine model of early post-traumatic osteoarthritis	InjuryRepair.Day7vsInjury.Day7	E-MTAB-5879_9	28671352	Pig	Cartilage	Disease	Anterior cruciate ligament (ACL) transection		RNASeq	false	RNASeq
0	0	-0.0558	-0.0746	Articular cartilage in a porcine model of early post-traumatic osteoarthritis	InjuryReconstruct.Day7vsInjury.Day7	E-MTAB-5879_10	28671352	Pig	Cartilage	Disease	Anterior cruciate ligament (ACL) transection		RNASeq	false	RNASeq
0	0	-0.0558	-0.0746	Mouse osteoclasts subtypes in bone	FournucleivsTwonuclei	E-MTAB-6857_1		Mouse	Bone				RNASeq	true	RNASeq
0	0	-0.0558	-0.0746	HPIP KO Cartilage	HPIP_KOvsControl	GSE100268_1		Human	Cartilage	Gene perturbation	HPIP	Knockout	RNASeq	true	RNASeq
0	0.00017	-0.0558	0.246	Osteoclast precursor cells in osteoporosis	normal - osteoporosis: Osteoporosisvsnormal - osteoporosis: Normal	GSE100609_1		Human	Bone	Disease	Osteoporosis		Microarray	false	1C-Agilent
0	0.00096	-0.0558	1.73	Bone marrow and blood monocytes from patients with RA and OA	Bone marrow Monocytes from RA patientvsBone marrow Monocytes from OA patient	GSE100786_1		Human	Blood	Disease	RA and Osteoarthritis		Microarray	false	Affy
0	0.000335	-0.0558	0.557	Bone marrow and blood monocytes from patients with RA and OA	Peripheral blood Monocytes from RA patientvsPeripheral blood Monocytes from OA patient	GSE100786_2		Human	Blood	Disease	RA and Osteoarthritis		Microarray	false	Affy
0	0	-0.0558	-0.0746	Mouse chondrocyte culture time course	15 daysvs12 days	GSE102292_1		Mouse	Cartilage	Culture			Microarray	true	Affy
0	0	-0.0558	-0.0746	Mouse chondrocyte culture time course	12 daysvs9 days	GSE102292_2		Mouse	Cartilage	Culture			Microarray	true	Affy
0	0	-0.0558	-0.0746	Mouse chondrocyte culture time course	9 daysvs6 days	GSE102292_3		Mouse	Cartilage	Culture			Microarray	true	Affy
0	0	-0.0558	-0.0746	Mouse chondrocyte culture time course	6 daysvs2 days	GSE102292_4		Mouse	Cartilage	Culture			Microarray	true	Affy
0	0.000487	-0.0558	0.843	Calvaria of 10-day-old 13del-tg transgenic mice displaying bone overgrowth	X13del.tg.mutant.with.bone.overgrowthvswild.type	GSE102588_1	28973168	Mouse	Bone	Disease Gene perturbation	Col10a1	Knockin	Microarray	false	Affy
0	0	-0.0558	-0.0746	Senp6 knockout in osteochondroprogenitors	Senp6-MutvsWT	GSE102856_1	29321472	Mouse	Bone	Gene perturbation	Senp6		RNASeq	true	RNASeq
0	0	-0.0558	-0.0746	Wnt3a treated Lrp5/6KO osteoblasts	Lrp5_6_KOvsLrp5_6_Ctl	GSE103492_8	29176883	Mouse	Bone	Gene perturbation Exogenous	Lrp5/6 Wnt3a	Knockout	RNASeq	false	RNASeq
0	0	-0.0558	-0.0746	Myeloma cell production of osteolytic cytokines	ARP-1.5 ug/ml CRP for 24 hoursvsARP-1.Control	GSE103697_1	29233917	Human	Cell line	Exogenous	C-reactive protein		Microarray	true	Illumina
0	0	-0.0558	-0.0746	Myeloma cell production of osteolytic cytokines	MM.1S.5 ug/ml CRP for 24 hoursvsMM.1S.Control	GSE103697_2	29233917	Human	Cell line	Exogenous	C-reactive protein		Microarray	true	Illumina
0	0	-0.0558	-0.0746	Myeloma cell production of osteolytic cytokines	U266.5 ug/ml CRP for 24 hoursvsU266.Control	GSE103697_3	29233917	Human	Cell line	Exogenous	C-reactive protein		Microarray	true	Illumina
0	0	-0.0558	-0.0746	Human Chondrocyte age	chondrocyte.Adultvschondrocyte.Juvenile	GSE104113_1	26955889	Human	Cartilage	Development	Age		Microarray	true	Affy-ST
0	0	-0.0558	-0.0746	Human Chondrocyte age	Stem cells.Adultvschondrocyte.Juvenile	GSE104113_2	26955889	Human	Cartilage	Development	Age		Microarray	true	Affy-ST
0	0	-0.0558	-0.0746	Human Chondrocyte age	chondrocyte.Adultvschondrocyte.Juvenile	GSE104113_3	26955889	Human	Cartilage	Development	Age		Microarray	true	Affy-ST
0	0	-0.0558	-0.0746	E9.5 E11.5 and E12.5 wild type and Pitx1 KO mice	E12.5_Pitx_KOvsE12.5WT	GSE104459_1	29273440	Mouse	Embryo	Gene perturbation	Pitx1	Knockout	RNASeq	false	RNASeq
0	0	-0.0558	-0.0746	E9.5 E11.5 and E12.5 wild type and Pitx1 KO mice	E9.5_Pitx_KOvsE9.5WT	GSE104459_3	29273440	Mouse	Embryo	Gene perturbation	Pitx1	Knockout	RNASeq	false	RNASeq
0	0	-0.0558	-0.0746	Tet2 knockout in osteoclast differentiation	Tet2KOvsWT	GSE104828_1	29908294	Mouse	Bone	Gene perturbation	Tet2	Knockout	RNASeq	true	RNASeq
0	-0.000677	-0.0558	-1.35	Mouse model of slipped capital femoral epiphysis (SCFE)	AhsgHETvsAhsgWT	GSE105139_1	29088242	Mouse	Cartilage	Gene perturbation	Ahsg	Knockout	Microarray	false	Affy-ST
0	0.000834	-0.0558	1.5	Mouse model of slipped capital femoral epiphysis (SCFE)	AhsgKOvsAhsgWT	GSE105139_2	29088242	Mouse	Cartilage	Gene perturbation	Ahsg	Knockout	Microarray	false	Affy-ST
0	0.00129	-0.0558	2.36	Mouse model of slipped capital femoral epiphysis (SCFE)	AhsgKOvsAhsgHET	GSE105139_3	29088242	Mouse	Cartilage	Gene perturbation	Ahsg	Knockout	Microarray	false	Affy-ST
0	0	-0.0558	-0.0746	Slc39a13 knockout osteoblasts	osteoblast Slc39a13 knockoutvsosteoblast wild type	GSE10555_1	18985159	Mouse	Bone	Gene perturbation	Slc39a13	Knockout	Microarray	true	Affy
0	-0.000207	-0.0558	-0.464	Osteoarthritis chondroprogenitor cells	migratory cells only found in diseased OA tissue with stem cell characteristicsvshealthy chondrocytes	GSE10575_1	19341622	Human	Cartilage	Disease	Osteoarthritis		Microarray	false	Affy
0	0	-0.0558	-0.0746	Osteoblasts in Rheumatoid Arthritis	HobRAvsHob	GSE107363_1	29137139	Human	Cartilage	Disease	Rheumatoid arthritis		RNASeq	true	RNASeq
0	0	-0.0558	-0.0746	Inhibition of microRNA-182 in bone	WT_RANKLvsWT_Basal	GSE108721_1		Mouse	Bone	Gene perturbation	mir182	Overexpression	RNASeq	true	RNASeq
0	0	-0.0558	-0.0746	Inhibition of microRNA-182 in bone	Mir182Loss_BasalvsWT_Basal	GSE108721_2		Mouse	Bone	Gene perturbation	mir182	Overexpression	RNASeq	true	RNASeq
0	0	-0.0558	-0.0746	Inhibition of microRNA-182 in bone	Mir182Gain_BasalvsWT_Basal	GSE108721_3		Mouse	Bone	Gene perturbation	mir182	Overexpression	RNASeq	true	RNASeq
0	0	-0.0558	-0.0746	Inhibition of microRNA-182 in bone	Mir182Loss_RANKLvsWT_RANKL	GSE108721_4		Mouse	Bone	Gene perturbation	mir182	Overexpression	RNASeq	true	RNASeq
0	0	-0.0558	-0.0746	Fibrodysplasia ossificans progressiva model with ERBB2 inhibitors	Activinvscontrol	GSE108771_1	30392977	Human	Cell line	Exogenous	Lapatinib	EGFR/ERBB2 inhibitor	Microarray	true	Affy
0	0	-0.0558	-0.0746	Fibrodysplasia ossificans progressiva model with ERBB2 inhibitors	Activin + CP-724714vscontrol	GSE108771_2	30392977	Human	Cell line	Exogenous	Lapatinib	EGFR/ERBB2 inhibitor	Microarray	true	Affy
0	0	-0.0558	-0.0746	Fibrodysplasia ossificans progressiva model with ERBB2 inhibitors	Activin + Lapatinibvscontrol	GSE108771_3	30392977	Human	Cell line	Exogenous	Lapatinib	EGFR/ERBB2 inhibitor	Microarray	true	Affy
0	0	-0.0558	-0.0746	Fibrodysplasia ossificans progressiva model with ERBB2 inhibitors	Activin + TAKvscontrol	GSE108771_4	30392977	Human	Cell line	Exogenous	Lapatinib	EGFR/ERBB2 inhibitor	Microarray	true	Affy
0	0	-0.0558	-0.0746	De-differentiated chondrocytes over-expressing miR-138 or miR-181ab1 during osteogenic induction	mir138_day2vsNS_control_day2	GSE109108_1		Human	Cartilage	Gene perturbation	miR-138 or miR-181ab1	Overexpression	RNASeq	false	RNASeq
0	0	-0.0558	-0.0746	De-differentiated chondrocytes over-expressing miR-138 or miR-181ab1 during osteogenic induction	mir181_day2vsNS_control_day2	GSE109108_3		Human	Cartilage	Gene perturbation	miR-138 or miR-181ab1	Overexpression	RNASeq	false	RNASeq
0	0	-0.0558	-0.0746	De-differentiated chondrocytes over-expressing miR-138 or miR-181ab1 during osteogenic induction	mir181_day7vsNS_control_day7	GSE109108_4		Human	Cartilage	Gene perturbation	miR-138 or miR-181ab1	Overexpression	RNASeq	false	RNASeq
0	0	-0.0558	-0.0746	e13.5 Sox-GFP forming digit e14.5 Lgr5-GFP+ interzone and e14.5 GFP- surrounding tissues in digit	Sox9PosvsLrg5Pos	GSE110281_1		Mouse	Embryo	Tissue	E13.5 and E14.5		RNASeq	true	RNASeq
0	0	-0.0558	-0.0746	e13.5 Sox-GFP forming digit e14.5 Lgr5-GFP+ interzone and e14.5 GFP- surrounding tissues in digit	Sox9PosvsLrg5Neg	GSE110281_2		Mouse	Embryo	Tissue	E13.5 and E14.5		RNASeq	true	RNASeq
0	0	-0.0558	-0.0746	e13.5 Sox-GFP forming digit e14.5 Lgr5-GFP+ interzone and e14.5 GFP- surrounding tissues in digit	Lrg5PosvsLrg5Neg	GSE110281_3		Mouse	Embryo	Tissue	E13.5 and E14.5		RNASeq	true	RNASeq
0	0	-0.0558	-0.0746	Estradiol Effects in Skeletally Immature (7-weeks old) Female WT and Estrogen Receptor Alpha Knockout Mice	WT_PlbvsWT_E2	GSE110300_1	28643917	Mouse	Cartilage	Gene perturbation	ESR1	Knockout	RNASeq	true	RNASeq
0	0	-0.0558	-0.0746	Estradiol Effects in Skeletally Immature (7-weeks old) Female WT and Estrogen Receptor Alpha Knockout Mice	KO_PlbvsWT_Plb	GSE110300_2	28643917	Mouse	Cartilage	Gene perturbation	ESR1	Knockout	RNASeq	true	RNASeq
0	0	-0.0558	-0.0746	Estradiol Effects in Skeletally Immature (7-weeks old) Female WT and Estrogen Receptor Alpha Knockout Mice	KO_E2vsWT_E2	GSE110300_3	28643917	Mouse	Cartilage	Gene perturbation	ESR1	Knockout	RNASeq	true	RNASeq
0	0	-0.0558	-0.0746	Estradiol Effects in Skeletally Mature (17-week old) Female WT and Estrogen Receptor Alpha Knockout Mice	WT_PlbvsWT_E2	GSE110303_1	28643917	Mouse	Cartilage	Gene perturbation	ESR1	Knockout	RNASeq	true	RNASeq
0	0	-0.0558	-0.0746	Estradiol Effects in Skeletally Mature (17-week old) Female WT and Estrogen Receptor Alpha Knockout Mice	KO_PlbvsWT_Plb	GSE110303_2	28643917	Mouse	Cartilage	Gene perturbation	ESR1	Knockout	RNASeq	true	RNASeq
0	0	-0.0558	-0.0746	Estradiol Effects in Skeletally Mature (17-week old) Female WT and Estrogen Receptor Alpha Knockout Mice	KO_E2vsWT_E2	GSE110303_3	28643917	Mouse	Cartilage	Gene perturbation	ESR1	Knockout	RNASeq	true	RNASeq
0	-0.000818	-0.0558	-1.62	Zfp36l1 overexpression/knockdown in primary mouse articular chondrocytes	Zfp36l1 AdenovirusvsNull Control Adenovirus	GSE110581_2		Mouse	Cartilage	Gene perturbation	Zfp36l1	Overexpression/Knockdown	Microarray	false	1C-Agilent
0	0	-0.0558	-0.0746	Osteoblast from sham ovariectomized mice (OVX) with and without treadmill training	ovariectomizedvssham surgery	GSE111628_1		Mouse	Bone	Disease	Exercise		Microarray	true	Affy-ST
0	0	-0.0558	-0.0746	Osteoblast from sham ovariectomized mice (OVX) with and without treadmill training	ovariectomized mice with treadmill trainingvsovariectomized	GSE111628_2		Mouse	Bone	Disease	Exercise		Microarray	true	Affy-ST
0	0	-0.0558	-0.0746	Osteoblast from sham ovariectomized mice (OVX) with and without treadmill training	ovariectomized mice with treadmill trainingvssham surgery	GSE111628_3		Mouse	Bone	Disease	Exercise		Microarray	true	Affy-ST
0	0	-0.0558	-0.0746	Modulation of microRNA-218 in fibroblast-like synovial cells	synthetic precursor miR-218vsscrambled control	GSE111946_1		Human	Synovium	Gene perturbation	Mir-218	Overexpression Knockdown	Microarray	true	1C-Agilent
0	0	-0.0558	-0.0746	Modulation of microRNA-218 in fibroblast-like synovial cells	inhibitors of miR-218vsAnti-miR Negative Control	GSE111946_2		Human	Synovium	Gene perturbation	Mir-218	Overexpression Knockdown	Microarray	true	1C-Agilent
0	0	-0.0558	-0.0746	Surgical OA in different strains on mice	Injured_C57BL_6_1_day_post_injuryvsUninjured_C57BL_6_1_day_post_injury	GSE112641_2		Mouse	Cartilage				RNASeq	false	RNASeq
0	0	-0.0558	-0.0746	Surgical OA in different strains on mice	Injured_STR_ort_1_day_post_injuryvsUninjured_STR_ort_1_day_post_injury	GSE112641_3		Mouse	Cartilage				RNASeq	false	RNASeq
0	0	-0.0558	-0.0746	Surgical OA in different strains on mice	Injured_MRL_MpJ_1_week_post_injuryvsUninjured_MRL_MpJ_1_week_post_injury	GSE112641_4		Mouse	Cartilage				RNASeq	false	RNASeq
0	0	-0.0558	-0.0746	Surgical OA in different strains on mice	Injured_C57BL_6_1_week_post_injuryvsUninjured_C57BL_6_1_week_post_injury	GSE112641_5		Mouse	Cartilage				RNASeq	false	RNASeq
0	0	-0.0558	-0.0746	Treatment of rheumatoid arthritis patients with chaperonin 10	PBMC after 56 days of CPN10 treatmentvsPBMC at baseline	GSE112809_1	16950363	Human	Blood	Disease	Rheumatoid arthritis		Microarray	true	Affy
0	0	-0.0558	-0.0746	Smad4-/- forelimbs at E11.5-E14.5	SMAD3KO_E11.5vsWT_E11.5	GSE114079_1	29735531	Mouse	Embryo	Gene perturbation	Smad4	Knockout	RNASeq	true	RNASeq
0	0	-0.0558	-0.0746	Smad4-/- forelimbs at E11.5-E14.5	SMAD3KO_E12.5vsWT_E12.5	GSE114079_2	29735531	Mouse	Embryo	Gene perturbation	Smad4	Knockout	RNASeq	true	RNASeq
0	0	-0.0558	-0.0746	Smad4-/- forelimbs at E11.5-E14.5	SMAD3KO_E13.5vsWT_E13.5	GSE114079_3	29735531	Mouse	Embryo	Gene perturbation	Smad4	Knockout	RNASeq	true	RNASeq
0	0	-0.0558	-0.0746	Smad4-/- forelimbs at E11.5-E14.5	SMAD3KO_E14.5vsWT_E14.5	GSE114079_4	29735531	Mouse	Embryo	Gene perturbation	Smad4	Knockout	RNASeq	true	RNASeq
0	0.000277	-0.0558	0.447	MG-63 cells grown on mineralized or demineralized bone	MG-63, mineralized bonevsMG-63, demineralized bone	GSE114237_1		Human	Cell line	Culture	mineralized or demineralized bone		Microarray	false	Affy-ST
0	0	-0.0558	-0.0746	NPY Y1R-deficient osteoblastic cells	Y1 deficient mousevsWT mouse	GSE114469_1	29799418	Mouse	Bone	Gene perturbation	Npy1r	Knockdown	Microarray	true	Affy-ST
0	0	-0.0558	-0.0746	Sox9 knockout embryos	Sox9null_E11.5vsControl_E11.5	GSE114521_1	30021842	Mouse	Embryo	Gene perturbation	Sox9	Knockout	RNASeq	false	RNASeq
0	0	-0.0558	-0.0746	Sox9 knockout embryos	Sox9null_E12.5vsControl_E12.5	GSE114521_2	30021842	Mouse	Embryo	Gene perturbation	Sox9	Knockout	RNASeq	false	RNASeq
0	0	-0.0558	-0.0746	Folliculin deficiency effect on Raw264.7 cells	Flcn targeted siRNA transfectedvsscramble siRNA transfected	GSE115084_1	29893999	Mouse	Cell line	Gene perturbation	Flcn	Knockdown	Microarray	true	Affy
0	0	-0.0558	-0.0746	Setd2 knockout BMSCs	Cre recombinasevsGFP	GSE120244_1		Mouse	Bone				RNASeq	true	RNASeq
0	0	-0.0558	-0.0746	V194D Matn3 mutant Xbp1 WT and KO P5 mouse costochondral cells	P5 Xbp1 KOvsP5 Xbp1 WT	GSE120308_1		Mouse	Cartilage	Gene perturbation	Matn3 Xbp1	Knockin	Microarray	true	Affy
0	0	-0.0558	-0.0746	V194D Matn3 mutant Xbp1 WT and KO P5 mouse costochondral cells	P5 Xbp1 WT Matn3 MUTvsP5 Xbp1 KO Matn3 MUT	GSE120308_2		Mouse	Cartilage	Gene perturbation	Matn3 Xbp1	Knockin	Microarray	true	Affy
0	0	-0.0558	-0.0746	V194D Matn3 mutant Xbp1 WT and KO P5 mouse costochondral cells	P5 Xbp1 KO Matn3 MUTvsP5 Xbp1 KO	GSE120308_3		Mouse	Cartilage	Gene perturbation	Matn3 Xbp1	Knockin	Microarray	true	Affy
0	0	-0.0558	-0.0746	V194D Matn3 mutant Xbp1 WT and KO P5 mouse costochondral cells	P5 Xbp1 WT Matn3 MUTvsP5 Xbp1 WT	GSE120308_4		Mouse	Cartilage	Gene perturbation	Matn3 Xbp1	Knockin	Microarray	true	Affy
0	0	-0.0558	-0.0746	FGFR2-related craniosynostosis mouse models	Apert syndrome_mandibular bonevscontrol_mandibular bone	GSE121780_1		Mouse	Cartilage	Disease	Apert craniosynostosis syndrome		RNASeq	false	RNASeq
0	0	-0.0558	-0.0746	FGFR2-related craniosynostosis mouse models	Apert syndrome_mandibular condylar cartilagevscontrol_mandibular condylar cartilage	GSE121780_3		Mouse	Cartilage	Disease	Apert craniosynostosis syndrome		RNASeq	false	RNASeq
0	-0.000416	-0.0558	-0.858	Human osteoblasts transfected with miR-320a	transfected.with.miR.320a.inhibitor..I.vstransfected.with.control.inhibitor..CI.	GSE121892_1		Human	Bone	Gene perturbation	miR320a	Overexpression	Microarray	false	Affy-ST
0	0	-0.0558	-0.0746	Adamts17 knockout growth plates	Adamts17-/-vswild type	GSE123076_1		Mouse	Cartilage				RNASeq	false	RNASeq
0	0	-0.0558	-0.0746	Adgrg6 knockout IVD	Col2Cre
0	0	-0.0558	-0.0746	p53+/- osteosarcoma	c2984, osteosarcoma from p53+/- mouse. Non-treated.vsCell type: mc3T3 mouse osteoblast, non-tumorigenic. Non-treated.	GSE13104_1		Mouse	Bone	Gene perturbation	p53	Heterozygote	Microarray	true	Affy
0	0	-0.0558	-0.0746	p53+/- osteosarcoma	Osteosarcoma arisen from p53+/- mouse. Non-treated.vsCell type: mc3T3 mouse osteoblast, non-tumorigenic. Non-treated.	GSE13104_2		Mouse	Bone	Gene perturbation	p53	Heterozygote	Microarray	true	Affy
0	0	-0.0558	-0.0746	p53+/- osteosarcoma	Rhabdomyosarcoma arisen from p53+/- mouse. Non-treated.vsCell type: mc3T3 mouse osteoblast, non-tumorigenic. Non-treated.	GSE13104_3		Mouse	Bone	Gene perturbation	p53	Heterozygote	Microarray	true	Affy
0	-0.000645	-0.0558	-1.29	Silencing and overexpression of miR-140	antimicroRNA-140vsantimicroRNA-449	GSE13590_2	18945805	Mouse	Cell line	Gene perturbation	miR-140	Overexpression Knockdown	Microarray	false	Affy
0	0.00145	-0.0558	2.66	TGFb or TNFa treated synovium from rheumatoid arthritis or osteoarthritis	TGF stimulated synovial fibroblasts (1h).rheumatoid arthritisvsTGF stimulated synovial fibroblasts (0h).rheumatoid arthritis	GSE13837_1	19622164	Human	Synovium	Disease	Osteoarthritis Rheumatoid arthritis	TNF and TGFB	Microarray	false	Affy
0	-0.000224	-0.0558	-0.496	TGFb or TNFa treated synovium from rheumatoid arthritis or osteoarthritis	TGF stimulated synovial fibroblasts (12h).rheumatoid arthritisvsTGF stimulated synovial fibroblasts (12h).osteoarthritis	GSE13837_12	19622164	Human	Synovium	Disease	Osteoarthritis Rheumatoid arthritis	TNF and TGFB	Microarray	false	Affy
0	-0.000622	-0.0558	-1.25	Synovial fluid mononuclear cells from persistent and extended oligoarticular JIA	persistentvsextended	GSE15083_1	20127724	Human	Synovium	Disease	juvenile idiopathic arthritis		Microarray	false	Affy
0	0	-0.0558	-0.0746	Stimulation of RA synovial fibroblasts with IL1B or TNF	TNFalphavsno cytokine	GSE15615_1	19389237	Human	Synovium	Exogenous	IL1B or TNF		Microarray	true	Affy
0	0	-0.0558	-0.0746	3D and monolayer cultured chondrocytes	monolayer chondrocytes from OAvsmonolayer chondrocytes from normal	GSE16464_1	19723327	Human	Cartilage	Disease	Osteoarthritis	3D culture	Microarray	true	Affy
0	0	-0.0558	-0.0746	3D and monolayer cultured chondrocytes	3D-cultured chondrocytes from OAvsmonolayer chondrocytes from OA	GSE16464_2	19723327	Human	Cartilage	Disease	Osteoarthritis	3D culture	Microarray	true	Affy
0	0	-0.0558	-0.0746	miR-155 role in osteoclast differentiation	RAW 264.7, RANKL + M-CSFvsRAW 264.7, Unstimulated	GSE16749_1	20720163	Mouse	Cell line	Gene perturbation	miR-155	Overexpression	Microarray	true	Affy-ST
0	0	-0.0558	-0.0746	miR-155 role in osteoclast differentiation	RAW 264.7, Unstimulated, miR-155vsRAW 264.7, Unstimulated	GSE16749_2	20720163	Mouse	Cell line	Gene perturbation	miR-155	Overexpression	Microarray	true	Affy-ST
0	0	-0.0558	-0.0746	miR-155 role in osteoclast differentiation	RAW 264.7, RANKL + M-CSF, miR-155vsRAW 264.7, Unstimulated, miR-155	GSE16749_3	20720163	Mouse	Cell line	Gene perturbation	miR-155	Overexpression	Microarray	true	Affy-ST
0	0	-0.0558	-0.0746	Tnfip6 KO and wild-type synovial fibroblasts treated with TNFa/LPS/TSG-6/HA	Wild-type.LPS-treatedvsWild-type.none	GSE17160_1	21566135	Mouse	Synovium	Gene perturbation Exogenous	TNfip6 TNFa/LPS/TSG-6/HA	Knockout	Microarray	true	Affy
0	0	-0.0558	-0.0746	Tnfip6 KO and wild-type synovial fibroblasts treated with TNFa/LPS/TSG-6/HA	Wild-type.HA-treatedvsWild-type.none	GSE17160_2	21566135	Mouse	Synovium	Gene perturbation Exogenous	TNfip6 TNFa/LPS/TSG-6/HA	Knockout	Microarray	true	Affy
0	0	-0.0558	-0.0746	Tnfip6 KO and wild-type synovial fibroblasts treated with TNFa/LPS/TSG-6/HA	Wild-type.TSG6-treatedvsWild-type.none	GSE17160_3	21566135	Mouse	Synovium	Gene perturbation Exogenous	TNfip6 TNFa/LPS/TSG-6/HA	Knockout	Microarray	true	Affy
0	0	-0.0558	-0.0746	Tnfip6 KO and wild-type synovial fibroblasts treated with TNFa/LPS/TSG-6/HA	Wild-type.TNFa-treatedvsWild-type.none	GSE17160_4	21566135	Mouse	Synovium	Gene perturbation Exogenous	TNfip6 TNFa/LPS/TSG-6/HA	Knockout	Microarray	true	Affy
0	0	-0.0558	-0.0746	Tnfip6 KO and wild-type synovial fibroblasts treated with TNFa/LPS/TSG-6/HA	TSG-6 knockout.LPS-treatedvsTSG-6 knockout.none	GSE17160_5	21566135	Mouse	Synovium	Gene perturbation Exogenous	TNfip6 TNFa/LPS/TSG-6/HA	Knockout	Microarray	true	Affy
0	0	-0.0558	-0.0746	Tnfip6 KO and wild-type synovial fibroblasts treated with TNFa/LPS/TSG-6/HA	TSG-6 knockout.HA-treatedvsTSG-6 knockout.none	GSE17160_6	21566135	Mouse	Synovium	Gene perturbation Exogenous	TNfip6 TNFa/LPS/TSG-6/HA	Knockout	Microarray	true	Affy
0	0	-0.0558	-0.0746	Tnfip6 KO and wild-type synovial fibroblasts treated with TNFa/LPS/TSG-6/HA	TSG-6 knockout.TSG6-treatedvsTSG-6 knockout.none	GSE17160_7	21566135	Mouse	Synovium	Gene perturbation Exogenous	TNfip6 TNFa/LPS/TSG-6/HA	Knockout	Microarray	true	Affy
0	0	-0.0558	-0.0746	Tnfip6 KO and wild-type synovial fibroblasts treated with TNFa/LPS/TSG-6/HA	TSG-6 knockout.TNFa-treatedvsTSG-6 knockout.none	GSE17160_8	21566135	Mouse	Synovium	Gene perturbation Exogenous	TNfip6 TNFa/LPS/TSG-6/HA	Knockout	Microarray	true	Affy
0	0	-0.0558	-0.0746	Tnfip6 KO and wild-type synovial fibroblasts treated with TNFa/LPS/TSG-6/HA	TSG-6 knockout.LPS-treatedvsWild-type.LPS-treated	GSE17160_9	21566135	Mouse	Synovium	Gene perturbation Exogenous	TNfip6 TNFa/LPS/TSG-6/HA	Knockout	Microarray	true	Affy
0	0	-0.0558	-0.0746	Tnfip6 KO and wild-type synovial fibroblasts treated with TNFa/LPS/TSG-6/HA	TSG-6 knockout.HA-treatedvsWild-type.HA-treated	GSE17160_10	21566135	Mouse	Synovium	Gene perturbation Exogenous	TNfip6 TNFa/LPS/TSG-6/HA	Knockout	Microarray	true	Affy
0	0	-0.0558	-0.0746	Tnfip6 KO and wild-type synovial fibroblasts treated with TNFa/LPS/TSG-6/HA	TSG-6 knockout.TSG6-treatedvsWild-type.TSG6-treated	GSE17160_11	21566135	Mouse	Synovium	Gene perturbation Exogenous	TNfip6 TNFa/LPS/TSG-6/HA	Knockout	Microarray	true	Affy
0	0	-0.0558	-0.0746	Tnfip6 KO and wild-type synovial fibroblasts treated with TNFa/LPS/TSG-6/HA	TSG-6 knockout.TNFa-treatedvsWild-type.TNFa-treated	GSE17160_12	21566135	Mouse	Synovium	Gene perturbation Exogenous	TNfip6 TNFa/LPS/TSG-6/HA	Knockout	Microarray	true	Affy
0	0	-0.0558	-0.0746	Effects of prostate cancer cells on osteoblasts	conditioned medium of MDA-PCa2b cellsvsconditioned medium of PC-3 cells	GSE17348_1	19796718	Mouse	Bone	Culture	Prostate cell media		Microarray	true	Affy
0	0	-0.0558	-0.0746	RANKL induced osteoclastogenesis	Differentiating precursorvsPrecursor	GSE17563_1	12215257	Mouse	Bone	Development	Osteoclast differentiation time course		Microarray	true	Affy
0	0	-0.0558	-0.0746	RANKL induced osteoclastogenesis	OsteoclastvsDifferentiating precursor	GSE17563_2	12215257	Mouse	Bone	Development	Osteoclast differentiation time course		Microarray	true	Affy
0	0	-0.0558	-0.0746	Endosteal cell populations	ALCAM(+) Sca-1(-)vsALCAM(-) Sca-1(-)	GSE17569_1	20472830	Mouse	Bone	Tissue	Endosteal cell populations		Microarray	true	Affy
0	0	-0.0558	-0.0746	Endosteal cell populations	ALCAM(-) Sca-1(+)vsALCAM(-) Sca-1(-)	GSE17569_2	20472830	Mouse	Bone	Tissue	Endosteal cell populations		Microarray	true	Affy
0	0	-0.0558	-0.0746	Endosteal cell populations	PDGFRa(+) Sca-1(+)vsPDGFRa(-) Sca-1(-)	GSE17570_1	20472830	Mouse	Bone	Tissue	Endosteal cell populations		Microarray	true	Affy
0	0	-0.0558	-0.0746	Endosteal cell populations	PDGFRa(+) Sca-1(-)vsPDGFRa(-) Sca-1(-)	GSE17570_2	20472830	Mouse	Bone	Tissue	Endosteal cell populations		Microarray	true	Affy
0	0.000676	-0.0558	1.2	Overexpression of Hoxd4 in chondrocytes at E18.5	Hoxd4 transgenicvswild type	GSE18991_1	26069554	Mouse	Cartilage	Gene perturbation	Hoxd4	Overexpression	Microarray	false	Affy
0	-0.000255	-0.0558	-0.556	Overexpression of Hoxc8 in chondrocytes at E18.5	Hoxc8 transgenicvswild type	GSE18992_1	26069554	Mouse	Cartilage	Gene perturbation	Hoxc8	Overexpression	Microarray	false	Affy
0	0.000445	-0.0558	0.765	Osteoarthritic meniscus	OAvsNormal	GSE19060_1	20109188	Human	Meniscus	Disease	Osteoarthritis		Microarray	false	Affy
0	0	-0.0558	-0.0746	Osteoclast Differentiation in Modeled Microgravity	RCCSvscontrol	GSE21093_1	20717918	Mouse	Cell line	Culture	Microgravity		Microarray	true	1C-Agilent
0	0	-0.0558	-0.0746	Long bones of telomerase deficient mice	TERC-/-vsTERC+/+	GSE21523_1	21308778	Mouse	Bone	Gene perturbation	TERC	Knockout	Microarray	true	Illumina
0	0	-0.0558	-0.0746	RANKL treatment in RAW 264.7 osteoclast differentiation	RAW_RL_day1vsRAW_CTRL_day1	GSE21639_1	20633538	Mouse	Cell line	Exogenous	RANKL		Microarray	true	Affy
0	0	-0.0558	-0.0746	RANKL treatment in RAW 264.7 osteoclast differentiation	RAW_RL_day2vsRAW_CTRL_day2	GSE21639_2	20633538	Mouse	Cell line	Exogenous	RANKL		Microarray	true	Affy
0	0	-0.0558	-0.0746	RANKL treatment in RAW 264.7 osteoclast differentiation	RAW_RL_day4vsRAW_CTRL_day4	GSE21639_3	20633538	Mouse	Cell line	Exogenous	RANKL		Microarray	true	Affy
0	0	-0.0558	-0.0746	RANKL treatment in RAW 264.7 osteoclast differentiation	RAW_RL_day5vsRAW_CTRL_day5	GSE21639_4	20633538	Mouse	Cell line	Exogenous	RANKL		Microarray	true	Affy
0	0	-0.0558	-0.0746	Insulin response in IGF-1 KO mice	time: 24 hvstime: 0 h	GSE21710_1	20655471	Mouse	Bone	Gene perturbation	IGF-1 receptor	Knockout	Microarray	true	Affy
0	0	-0.0558	-0.0746	Insulin response in IGF-1 KO mice	time: 12 hvstime: 0 h	GSE21710_2	20655471	Mouse	Bone	Gene perturbation	IGF-1 receptor	Knockout	Microarray	true	Affy
0	0	-0.0558	-0.0746	Insulin response in IGF-1 KO mice	time: 6 hvstime: 0 h	GSE21710_3	20655471	Mouse	Bone	Gene perturbation	IGF-1 receptor	Knockout	Microarray	true	Affy
0	-0.000414	-0.0558	-0.855	MMP-8 wild type and KO mice with or without arthritis	MMP-8 KO control mousevsMMP-8 wild type control mouse	GSE22971_1	21190566	Mouse	Joint	Disease Gene perturbation	RA MMP8	Knockout	Microarray	false	Affy
0	0.000129	-0.0558	0.168	MMP-8 wild type and KO mice with or without arthritis	MMP-8 KO arthritic mousevsMMP-8 wild type arthritic mouse	GSE22971_2	21190566	Mouse	Joint	Disease Gene perturbation	RA MMP8	Knockout	Microarray	false	Affy
0	0	-0.0558	-0.0746	Porcine articular and growth plate cartilage	Cell culture of isolated chondrocytes from growth plate cartilage, day 20 of differentiationvsNative growth plate cartilage	GSE23492_1	20950698	Pig	Cartilage	Tissue	articular and growth plate cartilage		Microarray	true	Affy
0	0	-0.0558	-0.0746	Porcine articular and growth plate cartilage	Cell culture of isolated chondrocytes from growth plate cartilage, day 10 of differentiationvsNative growth plate cartilage	GSE23492_2	20950698	Pig	Cartilage	Tissue	articular and growth plate cartilage		Microarray	true	Affy
0	0	-0.0558	-0.0746	Porcine articular and growth plate cartilage	Cell culture of isolated chondrocytes from articular cartilage, day 20 of differentiationvsNative articular cartilage	GSE23492_3	20950698	Pig	Cartilage	Tissue	articular and growth plate cartilage		Microarray	true	Affy
0	0	-0.0558	-0.0746	Porcine articular and growth plate cartilage	Cell culture of isolated chondrocytes from articular cartilage, day 10 of differentiationvsNative articular cartilage	GSE23492_4	20950698	Pig	Cartilage	Tissue	articular and growth plate cartilage		Microarray	true	Affy
0	0	-0.0558	-0.0746	Porcine articular and growth plate cartilage	Native articular cartilagevsNative growth plate cartilage	GSE23492_5	20950698	Pig	Cartilage	Tissue	articular and growth plate cartilage		Microarray	true	Affy
0	0.0013	-0.0558	2.37	Effects of rituximab in synovium from anti-TNF resistant RA patients	EULAR Good-responder.12 weeks of RTX therapyvsEULAR Good-responder.baseline	GSE24742_1	21337318	Human	Synovium	Exogenous	rituximab		Microarray	false	Affy
0	0.000487	-0.0558	0.843	Effects of rituximab in synovium from anti-TNF resistant RA patients	EULAR Moderate-responder.12 weeks of RTX therapyvsEULAR Moderate-responder.baseline	GSE24742_2	21337318	Human	Synovium	Exogenous	rituximab		Microarray	false	Affy
0	0.000591	-0.0558	1.04	Effects of rituximab in synovium from anti-TNF resistant RA patients	EULAR Poor-responder.12 weeks of RTX therapyvsEULAR Poor-responder.baseline	GSE24742_3	21337318	Human	Synovium	Exogenous	rituximab		Microarray	false	Affy
0	0	-0.0558	-0.0746	Lineage-committed osteoclast precursors	RANKlowFmshighvsRANKhighFmslow	GSE26499_1	21898588	Mouse	Bone	Development	Osteoblast precusors		Microarray	true	Affy-ST
0	0.000149	-0.0558	0.207	BMMCs from rheumatoid arthritis (RA) and osteoarthritis	rheumatoid arthritisvsosteoarthritis	GSE27390_1	21679443	Human	Bone	Disease	Osteoarthritis	RA	Microarray	false	Affy
0	-0.000552	-0.0558	-1.12	Synovial fluid cells from a mouse model of autoantibody-mediated arthritis timecourse	Ankle.D01vsAnkle.D00	GSE27492_1	20506316	Mouse	Synovium	Disease	autoantibody-mediated arthritis		Microarray	false	Affy
0	0	-0.0558	-0.0746	MVNP Pagetâ€™s disease of bone model	Measles Virus Nucleocapsid ProteinvsEmpty Vector	GSE29106_1		Human	Bone	Gene perturbation	Measles Virus Nucleocapsid Protein	Overexpression	Microarray	true	1C-Agilent
0	0	-0.0558	-0.0746	p62P392L Pagetâ€™s disease of bone model	p62_wild_typevsp62_empty_vector	GSE29107_1		Human	Bone	Disease Gene perturbation	Pagetâ€™s Disease p62	Overexpression	Microarray	true	1C-Agilent
0	0	-0.0558	-0.0746	p62P392L Pagetâ€™s disease of bone model	p62_P392Lvsp62_wild_type	GSE29107_2		Human	Bone	Disease Gene perturbation	Pagetâ€™s Disease p62	Overexpression	Microarray	true	1C-Agilent
0	0	-0.0558	-0.0746	TGF-beta treated bovine articular chondrocytes	TGFb treatedvsUntreated	GSE29233_1	22394585	Cow	Cartilage	Exogenous	TGF-Beta		Microarray	true	Affy
0	0	-0.0558	-0.0746	Human amnion and chondrosarcoma	Gene expression of human amnion infected 5 genesvsGene expression of human fetal re-differentiation chondrocytes	GSE29745_1	22833560	Human	Cartilage	Tissue	Amnion	chondrosarcoma	Microarray	true	1C-Agilent
0	0	-0.0558	-0.0746	Human amnion and chondrosarcoma	Gene expression of human adult re-differentiation chondrocytesvsGene expression of human fetal re-differentiation chondrocytes	GSE29745_2	22833560	Human	Cartilage	Tissue	Amnion	chondrosarcoma	Microarray	true	1C-Agilent
0	0	-0.0558	-0.0746	Human amnion and chondrosarcoma	Gene expression of human amnion infected 5 genesvsGene expression of human amnion	GSE29745_3	22833560	Human	Cartilage	Tissue	Amnion	chondrosarcoma	Microarray	true	1C-Agilent
0	0.000519	-0.0558	0.904	Hypervitaminosis A rat diaphyseal bone	CorticalBone_ExcessVitAvsCorticalBone_Control	GSE29859_1	22215263	Rat	Bone	Exogenous	vitamin A		Microarray	false	Affy
0	0.00127	-0.0558	2.32	Distal arthrogryposis type 2B mouse model	del175k mutantvswild-type	GSE32163_1	25340332	Mouse	Bone	Gene perturbation	Tnni2	Knockin	Microarray	false	Affy-ST
0	0	-0.0558	-0.0746	Frzb knockout in joint	Frzb -/-vswild-type	GSE33656_1	22264237	Mouse	Joint	Gene perturbation	Frzb	Knockout	Microarray	true	Affy
0	0	-0.0558	-0.0746	c-Src inhibited osteoblasts	osteoblasts_2uM PP1_24hrvsosteoblasts_DMSO_24hr	GSE34570_1	22252554	Mouse	Bone	Exogenous	PP1	c-Src inhibition	Microarray	true	Affy
0	0	-0.0558	-0.0746	Cilia deleted growth plate chondrocytes	Ift88-deletedvswild-type	GSE35003_1	23034798	Mouse	Cartilage	Gene perturbation	Ift88fl	Knockout	Microarray	true	Affy
0	0	-0.0558	-0.0746	Bone marrow cultures treated with adiponectin	bone marrow cells, adiponectin, 4 hrsvsbone marrow cells, unterated, 4 hrs	GSE35466_1	22374965	Mouse	Bone	Exogenous	Adiponectin		Microarray	true	Affy
0	0	-0.0558	-0.0746	Bone marrow cultures treated with adiponectin	bone marrow cells, adiponectin, 10 hrsvsbone marrow cells, unterated, 10 hrs	GSE35466_2	22374965	Mouse	Bone	Exogenous	Adiponectin		Microarray	true	Affy
0	0	-0.0558	-0.0746	Bone marrow cultures treated with adiponectin	bone marrow cells, adiponectin, 24 hrsvsbone marrow cells, unterated, 24 hrs	GSE35466_3	22374965	Mouse	Bone	Exogenous	Adiponectin		Microarray	true	Affy
0	0	-0.0558	-0.0746	Bone marrow cultures treated with adiponectin	bone marrow cells, adiponectin, 72 hrsvsbone marrow cells, unterated, 72 hrs	GSE35466_4	22374965	Mouse	Bone	Exogenous	Adiponectin		Microarray	true	Affy
0	0	-0.0558	-0.0746	Bone marrow cultures treated with adiponectin	bone marrow cells, adiponectin, 120 hrsvsbone marrow cells, unterated, 120 hrs	GSE35466_5	22374965	Mouse	Bone	Exogenous	Adiponectin		Microarray	true	Affy
0	0	-0.0558	-0.0746	Kartogenin treated MSCs	Kartogenin_1nM_6hvsDMSO	GSE35546_1	22491093	Human	Bone	Exogenous	Kartogenin		Microarray	true	Affy
0	0	-0.0558	-0.0746	Kartogenin treated MSCs	Kartogenin_10nM_6hvsDMSO	GSE35546_2	22491093	Human	Bone	Exogenous	Kartogenin		Microarray	true	Affy
0	0	-0.0558	-0.0746	Kartogenin treated MSCs	Kartogenin_100nM_6hvsDMSO	GSE35546_3	22491093	Human	Bone	Exogenous	Kartogenin		Microarray	true	Affy
0	0	-0.0558	-0.0746	Kartogenin treated MSCs	Kartogenin_1nM_24hvsDMSO	GSE35546_4	22491093	Human	Bone	Exogenous	Kartogenin		Microarray	true	Affy
0	0	-0.0558	-0.0746	Kartogenin treated MSCs	Kartogenin_10nM_24hvsDMSO	GSE35546_5	22491093	Human	Bone	Exogenous	Kartogenin		Microarray	true	Affy
0	0	-0.0558	-0.0746	Kartogenin treated MSCs	Kartogenin_100nM_24hvsDMSO	GSE35546_6	22491093	Human	Bone	Exogenous	Kartogenin		Microarray	true	Affy
0	0	-0.0558	-0.0746	Primary osteoblasts treated with/without BMP2	BMP2(-),LOXL2(+)vsBMP2(-),LOXL2(-)	GSE36925_1	23639677	Mouse	Bone	Exogenous	BMP2		Microarray	true	1C-Agilent
0	0	-0.0558	-0.0746	Primary osteoblasts treated with/without BMP2	BMP2(+),LOXL2(-)vsBMP2(-),LOXL2(-)	GSE36925_2	23639677	Mouse	Bone	Exogenous	BMP2		Microarray	true	1C-Agilent
0	0	-0.0558	-0.0746	Primary osteoblasts treated with/without BMP2	BMP2(+),LOXL2(+)vsBMP2(-),LOXL2(-)	GSE36925_3	23639677	Mouse	Bone	Exogenous	BMP2		Microarray	true	1C-Agilent
0	0	-0.0558	-0.0746	NFATc1-deficient osteoclasts	NFATc1 fl/fl MxCre+vsNFATc1 fl/fl MxCre-	GSE37219_1	18846253	Mouse	Bone	Gene perturbation	NFATc1	Knockout	Microarray	true	Affy
0	-9.08e-05	-0.0558	-0.246	Synovium from patients with RA osteoarthritis or ankylosing spondylitis	ankylosing spondylitisvsrheumatoid arthritis	GSE39340_1		Human	Synovium	Disease	Rheumatoid arthritis	osteoarthritis or ankylosing spondylitis	Microarray	false	Illumina
0	0.000233	-0.0558	0.365	Synovium from patients with RA osteoarthritis or ankylosing spondylitis	osteoarthritisvsrheumatoid arthritis	GSE39340_2		Human	Synovium	Disease	Rheumatoid arthritis	osteoarthritis or ankylosing spondylitis	Microarray	false	Illumina
0	-0.000861	-0.0558	-1.7	Synovium from patients with RA osteoarthritis or ankylosing spondylitis	ankylosing spondylitisvsosteoarthritis	GSE39340_3		Human	Synovium	Disease	Rheumatoid arthritis	osteoarthritis or ankylosing spondylitis	Microarray	false	Illumina
0	-0.000194	-0.0558	-0.44	Human cartilage zones	cartilage, middle zonevscartilage, deep zone	GSE39795_1	23124445	Human	Cartilage	Tissue	Superficial	middle and deep zones	Microarray	false	Affy-ST
0	-5.54e-05	-0.0558	-0.179	Human cartilage zones	cartilage, superficial zonevscartilage, middle zone	GSE39795_3	23124445	Human	Cartilage	Tissue	Superficial	middle and deep zones	Microarray	false	Affy-ST
0	0	-0.0558	-0.0746	Bovine cartilage zones	cartilage, superficial zonevscartilage, deep zone	GSE39796_1	23124445	Cow	Cartilage	Tissue	cartilage zones		Microarray	true	Affy
0	0	-0.0558	-0.0746	Bovine cartilage zones	cartilage, middle zonevscartilage, deep zone	GSE39796_2	23124445	Cow	Cartilage	Tissue	cartilage zones		Microarray	true	Affy
0	0	-0.0558	-0.0746	Bovine cartilage zones	cartilage, superficial zonevscartilage, middle zone	GSE39796_3	23124445	Cow	Cartilage	Tissue	cartilage zones		Microarray	true	Affy
0	0.000471	-0.0558	0.814	Ankylosing spondylitis synovium	ankylosing spondylitisvsnormal control	GSE41038_1		Human	Synovium	Disease	Ankylosing spondylitis		Microarray	false	Illumina
0	-0.000648	-0.0558	-1.3	Ankylosing spondylitis synovium	seronegative spondyloarthropyvsnormal control	GSE41038_2		Human	Synovium	Disease	Ankylosing spondylitis		Microarray	false	Illumina
0	-0.000715	-0.0558	-1.42	Ankylosing spondylitis synovium	osteoarthritisvsnormal control	GSE41038_3		Human	Synovium	Disease	Ankylosing spondylitis		Microarray	false	Illumina
0	-0.000595	-0.0558	-1.2	Proteoglycan-induced spondylitis mouse model	proteoglycan-induced spondylitisvsnone (Control)	GSE41039_1	23171658	Mouse	Cartilage	Exogenous	Aggrecan		Microarray	false	Illumina
0	7.68e-05	-0.0558	0.0703	Mouse DMM model of OA	Gene expression data from DMM joints 2 weeks after surgeryvsGene expression data from sham controls 2 weeks after surgery	GSE41342_1	23382930	Mouse	Joint	Disease	Surgical destabilization of medial meniscus		Microarray	false	Affy
0	0.000266	-0.0558	0.426	Mouse DMM model of OA	Gene expression data from DMM joints 4 weeks after surgeryvsGene expression data from sham controls 4 weeks after surgery	GSE41342_2	23382930	Mouse	Joint	Disease	Surgical destabilization of medial meniscus		Microarray	false	Affy
0	0.000945	-0.0558	1.71	Mouse DMM model of OA	Gene expression data from DMM joints 8 weeks after surgeryvsGene expression data from sham controls 8 weeks after surgery	GSE41342_3	23382930	Mouse	Joint	Disease	Surgical destabilization of medial meniscus		Microarray	false	Affy
0	0	-0.0558	-0.0746	Peripheral blood CD14+ cells from buffy coat treated with IL3	IL3vsnone	GSE41992_1	24369304	Human	Blood	Exogenous	CD14+ cells treated with IL-3		Microarray	true	Affy
0	-0.000454	-0.0558	-0.93	Estrogen Receptor alpha knockout osteocytes	Estrogen Receptor alpha knock-outvscontrol	GSE41997_1	24333171	Mouse	Bone	Gene perturbation	Esr1	Knockout	Microarray	false	Affy
0	4.29e-05	-0.0558	0.00628	Rat model of surgically induced knee osteoarthritis	surgery: OA.time after surgery: 2 weeksvssurgery: Sham.time after surgery: 2 weeks	GSE42295_1		Rat	Cartilage	Disease	Surgically induced knee osteoarthritis		Microarray	false	Affy
0	0.00077	-0.0558	1.38	Beta-catenin constitutive activation and FoxO1 knockout in osteoblasts	Osteoblast specific beta-catenin constitutively expressedvswild type	GSE43242_1	24429522	Mouse	Bone	Gene perturbation	Ctnnb1 FoxO1	Overexpression Knockout	Microarray	false	Affy
0	0.00158	-0.0558	2.9	Over-expression of Prg4 in superficial zone articular chondrocytes	PG4P1vsWTP1	GSE43663_1	23486780	Mouse	Cartilage	Gene perturbation	Prg4	Overexpression	Microarray	false	Illumina
0	0	-0.0558	-0.0746	MLII osteoblast model	mutant (Gnptabc.3082insC)vswild-type	GSE43854_1	24127423	Mouse	Bone	Gene perturbation	Gnptab	Knockin	Microarray	true	Affy
0	0	-0.0558	-0.0746	Fibrogenesis imperfecta ossium bone biopsy	Fibrogenesis imperfecta ossiumvscontrol	GSE43861_1		Human	Bone	Disease	Fibrogenesis imperfecta ossium		Microarray	true	Affy
0	0	-0.0558	-0.0746	Sostdc1 knockout embryonic mouse limbs	Sost-/-
0	-0.000925	-0.0558	-1.82	C-type natriuretic peptide (CNP) treated embryonic tibia	R/P.CNP at 10exp(-6) MvsR/P.vehicle: BSA/HCL 1.0 Mm	GSE4481_1	17374144	Mouse	Embryo	Exogenous	CNP		Microarray	false	Affy
0	-0.000848	-0.0558	-1.67	C-type natriuretic peptide (CNP) treated embryonic tibia	M.CNP at 10exp(-6) MvsM.vehicle: BSA/HCL 1.0 Mm	GSE4481_3	17374144	Mouse	Embryo	Exogenous	CNP		Microarray	false	Affy
0	-0.000482	-0.0558	-0.984	Porcine osteochondrosis cartilage	cartilage tissue from the medial part of condylus humeri.affectedvscartilage tissue from the medial part of condylus humeri.non-affected	GSE44991_2	23922127	Pig	Cartilage	Disease	Osteochondrosis		Microarray	false	Affy
0	-0.000169	-0.0558	-0.393	Human Injured Meniscus with age and chondrosis	Knee meniscus, old, chondrosisvsKnee meniscus, young, chondrosis	GSE45233_1	24692131	Human	Meniscus	Disease	Human Injured Meniscus		Microarray	false	Illumina
0	0.000543	-0.0558	0.95	Human Injured Meniscus with age and chondrosis	Knee meniscus, old, chondrosisvsKnee meniscus, old, no chondrosis	GSE45233_2	24692131	Human	Meniscus	Disease	Human Injured Meniscus		Microarray	false	Illumina
0	-0.000202	-0.0558	-0.454	Human Injured Meniscus with age and chondrosis	Knee meniscus, young, chondrosisvsKnee meniscus, young, no chondrosis	GSE45233_3	24692131	Human	Meniscus	Disease	Human Injured Meniscus		Microarray	false	Illumina
0	-0.000601	-0.0558	-1.21	Human Injured Meniscus with age and chondrosis	Knee meniscus, old, no chondrosisvsKnee meniscus, young, no chondrosis	GSE45233_4	24692131	Human	Meniscus	Disease	Human Injured Meniscus		Microarray	false	Illumina
0	0	-0.0558	-0.0746	Stages of osteoclast lineage cells	pre-osteoclastsvsMouse bone marrow macrophage	GSE45656_1	23908115	Mouse	Bone	Development	Stages of osteoclast lineage cells		Microarray	true	Affy
0	0	-0.0558	-0.0746	Stages of osteoclast lineage cells	mature osteoclasts on platevspre-osteoclasts	GSE45656_2	23908115	Mouse	Bone	Development	Stages of osteoclast lineage cells		Microarray	true	Affy
0	0	-0.0558	-0.0746	Stages of osteoclast lineage cells	mature resorbing osteoclasts on dentinvspre-osteoclasts	GSE45656_3	23908115	Mouse	Bone	Development	Stages of osteoclast lineage cells		Microarray	true	Affy
0	0	-0.0558	-0.0746	CSF1 treated peritoneal macrophages	CSF1vscontrol	GSE46390_1	24394418	Mouse	Bone	Exogenous	CSF1		Microarray	true	Affy
0	0	-0.0558	-0.0746	Shox knockout embryonic mouse limbs	SHOX transgenevswildtype	GSE47902_1	24887312	Mouse	Embryo	Gene perturbation	Shox	Knockout	Microarray	true	Affy
0	4.74e-05	-0.0558	0.0149	Preosteoblastic lineage cells isolated from leukemic mice	Scl-tTA::TRE-BCR/ABLvsControl	GSE48438_1	23850243	Mouse	Bone	Gene perturbation	BCR-ABL	Fusion	Microarray	false	Affy-ST
0	0	-0.0558	-0.0746	Characterisation of osteoblasts like cell reprogrammed from human fibroblasts	dOB (osteoblasts)vsgingival fibroblasts	GSE52817_1	25918395	Human	Bone	Tissue	Cell type		Microarray	true	Affy-ST
0	0	-0.0558	-0.0746	Characterisation of osteoblasts like cell reprogrammed from human fibroblasts	dOB (osteoblasts)vsosteoblasts (OB)	GSE52817_2	25918395	Human	Bone	Tissue	Cell type		Microarray	true	Affy-ST
0	0	-0.0558	-0.0746	Characterisation of osteoblasts like cell reprogrammed from human fibroblasts	dOB (osteoblasts)vsmesenchymal stem cells (MSC)	GSE52817_3	25918395	Human	Bone	Tissue	Cell type		Microarray	true	Affy-ST
0	0	-0.0558	-0.0746	Characterisation of osteoblasts like cell reprogrammed from human fibroblasts	osteoblasts (OB)vsgingival fibroblasts	GSE52817_4	25918395	Human	Bone	Tissue	Cell type		Microarray	true	Affy-ST
0	-0.00101	-0.0558	-1.98	Mouse DMM model of OA	X2.wks.post.surgery_treatedvsX2.wks.post.surgery_untreated	GSE53857_1	25545425	Mouse	Cartilage	Disease	Surgical destabilization of medial meniscus		Microarray	false	Illumina
0	-0.000401	-0.0558	-0.83	Mouse DMM model of OA	X4.wks.post.surgery_treatedvsX4.wks.post.surgery_untreated	GSE53857_2	25545425	Mouse	Cartilage	Disease	Surgical destabilization of medial meniscus		Microarray	false	Illumina
0	-0.000485	-0.0558	-0.989	Mouse DMM model of OA	X8.wks.post.surgery_treatedvsX8.wks.post.surgery_untreated	GSE53857_3	25545425	Mouse	Cartilage	Disease	Surgical destabilization of medial meniscus		Microarray	false	Illumina
0	2.57e-06	-0.0558	-0.0697	Runx2 knockdown in differentiating preosteoblasts	differentiating MC3T3-E1 cells treated with Runx2-specific shRNAvsdifferentiating MC3T3-E1 cells treated with control scramble shRNA	GSE53982_2	24655370	Mouse	Cell line	Gene perturbation	Runx2	Knockdown	Microarray	false	Affy-ST
0	-0.000935	-0.0558	-1.84	Inhibition of Hedgehog signalling in human osteoarthritic cartilage	treated.with.Hh.inhibitorvsnone	GSE54749_1	26315393	Human	Cartilage	Exogenous	Hedgehog inhibitor		Microarray	false	Affy-ST
0	0.00112	-0.0558	2.04	Rheumatoid arthritis osteoarthritis and control synovial membrane	rheumatoid arthritisvsosteoarthritis	GSE55457_1	24690414	Human	Synovium	Disease	Rheumatoid arthritis	Osteoarthritis	Microarray	false	Affy
0	0.000573	-0.0558	1.01	Rheumatoid arthritis and osteoarthritis synovial membrane	rheumatoid arthritisvsosteoarthritis	GSE55584_1	24690414	Human	Synovium	Disease	Rheumatoid arthritis or Osteoarthritis		Microarray	false	Affy
0	-0.000879	-0.0558	-1.73	Effect of X-linked hypophosphatemia (the Hyp mutation) in mice	Hyp malevsNormal male	GSE5657_1		Mouse	Bone	Disease Gene perturbation	X-linked hypophosphatemia PHEX		Microarray	false	Affy
0	0.000325	-0.0558	0.538	Effect of X-linked hypophosphatemia (the Hyp mutation) in mice	Hyp femalevsNormal female	GSE5657_2		Mouse	Bone	Disease Gene perturbation	X-linked hypophosphatemia PHEX		Microarray	false	Affy
0	-0.000745	-0.0558	-1.48	Mouse model of Markedly Enhanced Intramembranous Bone Formation	Rs1 expressing osteoblastsvswild type osteoblasts	GSE57104_1	25704759	Mouse	Bone	Gene perturbation	engineered constitutively active Gs-coupled GPCR		Microarray	false	Affy-ST
0	0	-0.0558	-0.0746	Chadl knockdown in ATDC cells	shRNA specific for CHADLvsscrambled negative control shRNA	GSE57740_1	25451920	Mouse	Cell line	Gene perturbation	Chadl	Knockdown	Microarray	true	Affy
0	0	-0.0558	-0.0746	Dnmt3a knockout osteoclast	Dnmt3a knockoutvswild type	GSE59387_1	25706873	Mouse	Bone	Gene perturbation	Dnmt3a	Knockout	Microarray	true	1C-Agilent
0	0	-0.0558	-0.0746	Synovial fluid and bone marrow mesenchymal stem cells	osteoarthiritisvsreference	GSE59642_1		Human	Synovium	Tissue	Synovial fluid and bone marrow mesenchymal stem cells		Microarray	true	1C-Agilent
0	0	-0.0558	-0.0746	Synovial fluid and bone marrow mesenchymal stem cells	degenerated cartilagevsreference	GSE59642_2		Human	Synovium	Tissue	Synovial fluid and bone marrow mesenchymal stem cells		Microarray	true	1C-Agilent
0	0	-0.0558	-0.0746	Synovial fluid and bone marrow mesenchymal stem cells	degenerated cartilagevsosteoarthiritis	GSE59642_3		Human	Synovium	Tissue	Synovial fluid and bone marrow mesenchymal stem cells		Microarray	true	1C-Agilent
0	0	-0.0558	-0.0746	Osteoarthritis synovial fibroblasts transfected with TBX5	TBX5 overexpressionvsvector control	GSE60162_1	25320281	Human	Synovium	Gene perturbation	TBX5	Overexpression	Microarray	true	Affy-ST
0	0	-0.0558	-0.0746	SXR overexpression in ATDC5 cells	SXR_EtvsDsRed_Et	GSE60401_1	25749104	Mouse	Cell line	Gene perturbation	SXR	Overexpression	Microarray	true	Affy-ST
0	0	-0.0558	-0.0746	SXR overexpression in ATDC5 cells	SXR_VK2vsDsRed_VK2	GSE60401_2	25749104	Mouse	Cell line	Gene perturbation	SXR	Overexpression	Microarray	true	Affy-ST
0	0	-0.0558	-0.0746	CEBPA overexpression in chondrocytes	overexpressing A-CEBPvsoverexpressing GFP	GSE60651_1	25749148	Mouse	Cell line	Gene perturbation	CEBPA	Overexpression	Microarray	true	1C-Agilent
0	0	-0.0558	-0.0746	HES1 overexpression in ATDC5 chondocytes	overexpressing HES1vsoverexpressing GFP	GSE60737_1	25733872	Mouse	Cell line	Gene perturbation	HES1	Overexpression	Microarray	true	1C-Agilent
0	-7.4e-06	-0.0558	-0.0885	Calcr knockout osteoclasts	genotype: wildtype.treatment: Calcitoninvsgenotype: wildtype.treatment: untreated	GSE60761_1	25333900	Mouse	Bone	Gene perturbation	Calcr-/ w.o Calcitonin	Knockout	Microarray	false	Affy
0	-0.000558	-0.0558	-1.13	Calcr knockout osteoclasts	genotype: CalcrKO.treatment: Calcitoninvsgenotype: CalcrKO.treatment: untreated	GSE60761_2	25333900	Mouse	Bone	Gene perturbation	Calcr-/ w.o Calcitonin	Knockout	Microarray	false	Affy
0	0.000542	-0.0558	0.947	Calcr knockout osteoclasts	genotype: CalcrKO.treatment: Calcitoninvsgenotype: wildtype.treatment: Calcitonin	GSE60761_3	25333900	Mouse	Bone	Gene perturbation	Calcr-/ w.o Calcitonin	Knockout	Microarray	false	Affy
0	0.00159	-0.0558	2.92	Calcr knockout osteoclasts	genotype: CalcrKO.treatment: untreatedvsgenotype: wildtype.treatment: untreated	GSE60761_4	25333900	Mouse	Bone	Gene perturbation	Calcr-/ w.o Calcitonin	Knockout	Microarray	false	Affy
0	0.00106	-0.0558	1.93	Osteoarthritic and healthy labrum cells	OsteoarthriticvsHealthy	GSE60762_1	25371314	Human	Labrum	Disease	Osteoarthritis	Overexpression	Microarray	false	Affy-ST
0	0.000539	-0.0558	0.942	iPSC generated chondrocytes	iPSC differentiated to chondrocyte for 4 daysvsiPSC	GSE62914_1	25911615	Human	Cartilage	Development	iPSC		Microarray	false	Affy-ST
0	0.000646	-0.0558	1.14	iPSC generated chondrocytes	iPSC differentiated to chondrocyte for 9 daysvsiPSC	GSE62914_2	25911615	Human	Cartilage	Development	iPSC		Microarray	false	Affy-ST
0	0.000385	-0.0558	0.651	iPSC generated chondrocytes	iPSC-derived chondrocytes (passage 3)vsiPSC	GSE62914_3	25911615	Human	Cartilage	Development	iPSC		Microarray	false	Affy-ST
0	-0.000489	-0.0558	-0.995	iPSC generated chondrocytes	iPSC-derived chondrocytes (passage 3)vsadult chondrocyte	GSE62914_4	25911615	Human	Cartilage	Development	iPSC		Microarray	false	Affy-ST
0	0.00101	-0.0558	1.82	Pax1 and Pax9 in Embryonic Intervertebral Disc Development	Pax1KOvsWT	GSE63017_1	28011632	Mouse	Cartilage	Gene perturbation	Pax1/Pax9	Knockout	Microarray	false	Illumina
0	-0.000188	-0.0558	-0.428	Pax1 and Pax9 in Embryonic Intervertebral Disc Development	Pax1HETvsWT	GSE63017_2	28011632	Mouse	Cartilage	Gene perturbation	Pax1/Pax9	Knockout	Microarray	false	Illumina
0	-0.000303	-0.0558	-0.645	Pax1 and Pax9 in Embryonic Intervertebral Disc Development	Pax1KOPax9KOvsWT	GSE63017_3	28011632	Mouse	Cartilage	Gene perturbation	Pax1/Pax9	Knockout	Microarray	false	Illumina
0	0.00067	-0.0558	1.19	Pax1 and Pax9 in Embryonic Intervertebral Disc Development	Pax1KOPax9HETvsWT	GSE63017_4	28011632	Mouse	Cartilage	Gene perturbation	Pax1/Pax9	Knockout	Microarray	false	Illumina
0	0	-0.0558	-0.0746	Chondrogenic Differentiation of ATDC5 cells	after 15 days of differentiation in chondrogenic mediavsprior to differentiation	GSE64141_1	26363184	Mouse	Cell line	Differentiation	Differentiation		Microarray	true	Affy-ST
0	0	-0.0558	-0.0746	Osteoarthritic chondrocytes	OA chondrocytesvsNormal chondrocytes	GSE64394_1	25940674	Human	Cartilage	Disease	Osteoarthritis		Microarray	true	Affy-ST
0	-0.000254	-0.0558	-0.553	Estrogen inhibition of RUNX2-Mediated Osteoblast-Driven Osteoclastogenesis	X500.ng.ml.doxycyclinevsvehicle..control.	GSE65745_1	25701138	Mouse	Bone	Exogenous	Estradiol		Microarray	false	Illumina
0	-0.0012	-0.0558	-2.33	Estrogen inhibition of RUNX2-Mediated Osteoblast-Driven Osteoclastogenesis	X10nM.E2vsvehicle..control.	GSE65745_2	25701138	Mouse	Bone	Exogenous	Estradiol		Microarray	false	Illumina
0	-0.000566	-0.0558	-1.14	Estrogen inhibition of RUNX2-Mediated Osteoblast-Driven Osteoclastogenesis	X500.ng.ml.doxycycline.and.10nM.E2vsvehicle..control.	GSE65745_3	25701138	Mouse	Bone	Exogenous	Estradiol		Microarray	false	Illumina
0	0	-0.0558	-0.0746	Periostin overexpressing MC3T3-E1 cells	MC3T3-E1_over-expressing_periostinvsMC3T3-E1_empty_vector	GSE66416_1	26809067	Mouse	Cell line	Gene perturbation	POSTN	Overexpression	Microarray	true	Affy-ST
0	0.000875	-0.0558	1.57	Knee articular cartilage at different developmental stages	early-stage elderlyvsadult	GSE66554_3		Rat	Cartilage	Development	Cartilage development		Microarray	false	Affy-ST
0	-0.00054	-0.0558	-1.09	Meniscus and Articular Cartilage from Knees Undergoing Arthroscopic Partial Meniscectomy	injured meniscusvsnormal articular cartilage	GSE66635_1	24692131	Human	Cartilage	Disease	Torn meniscus		Microarray	false	Affy-ST
0	0.000343	-0.0558	0.571	Cultured chondrocytes from knee and proximal interphalangeal joints	cartilage from knee (tibial plateau)vscartilage from proximal interphalangeal joint (PIP)	GSE68038_1	26773445	Human	Cartilage	Tissue	Knee and finger cartilage		Microarray	false	Affy-ST
0	0	-0.0558	-0.0746	FOP- or resFOP-iMSCs after chondrogenic differentiation	resFOP-iMSCs (+ActA)vsresFOP-iMSCs (-ActA)	GSE69459_1	26621707	Human	Bone	Disease	Fibrodysplasia ossificans progressiva		Microarray	true	Affy-ST
0	0	-0.0558	-0.0746	FOP- or resFOP-iMSCs after chondrogenic differentiation	FOP-iMSCs (+ActA)vsFOP-iMSCs (-ActA)	GSE69459_2	26621707	Human	Bone	Disease	Fibrodysplasia ossificans progressiva		Microarray	true	Affy-ST
0	0	-0.0558	-0.0746	FOP- or resFOP-iMSCs after chondrogenic differentiation	FOP-iMSCs (+ActA)vsresFOP-iMSCs (+ActA)	GSE69459_3	26621707	Human	Bone	Disease	Fibrodysplasia ossificans progressiva		Microarray	true	Affy-ST
0	0	-0.0558	-0.0746	FOP- or resFOP-iMSCs after chondrogenic differentiation	FOP-iMSCs (+ActA)vsresFOP-iMSCs (-ActA)	GSE69459_4	26621707	Human	Bone	Disease	Fibrodysplasia ossificans progressiva		Microarray	true	Affy-ST
0	0	-0.0558	-0.0746	in vitro chondrogenesis of human synovial stem cells on plastic and ECM	Plastic-PelletvsPlastic-Cell	GSE69531_1	25861949	Human	Synovium	Culture Development	Plastic and ECM		Microarray	true	Affy-ST
0	0	-0.0558	-0.0746	in vitro chondrogenesis of human synovial stem cells on plastic and ECM	ECM-PelletvsECM-Cell	GSE69531_2	25861949	Human	Synovium	Culture Development	Plastic and ECM		Microarray	true	Affy-ST
0	0	-0.0558	-0.0746	in vitro chondrogenesis of human synovial stem cells on plastic and ECM	ECM-PelletvsPlastic-Pellet	GSE69531_3	25861949	Human	Synovium	Culture Development	Plastic and ECM		Microarray	true	Affy-ST
0	0	-0.0558	-0.0746	in vitro chondrogenesis of human synovial stem cells on plastic and ECM	Plastic-PelletvsPlastic-Cell	GSE69531_4	25861949	Human	Synovium	Culture Development	Plastic and ECM		Microarray	true	Affy-ST
0	0	-0.0558	-0.0746	Primary osteoblast differentiation	differentiated for 12 daysvsdifferentiated for 5 days	GSE71565_1		Mouse	Bone	Development	Osteoblast differentiation		Microarray	true	Affy
0	-0.000388	-0.0558	-0.806	Rheumatoid arthritis synovial fibroblast (RASF) after C5orf30 and HDAC1 knockdown	Rheumatoid.arthritis.synovial.fibroblast..HDAC1..25.nm.siRNA.knockdown..48.hvsRheumatoid.arthritis.synovial.fibroblast..NTC..25.nm.siRNA.knockdown..48.h	GSE72258_1	26316022	Human	Synovium	Gene perturbation	C5orf30 HDAC1	Knockdown	Microarray	false	Illumina
0	0.00103	-0.0558	1.86	IL1B and/or glucosamine-treated human synovial MH7A cells	IL-1Î²-stimulated MH7Avsnon-stimulated	GSE72575_4	27776166	Human	Synovium	Exogenous	IL1B		Microarray	false	Affy-ST
0	0	-0.0558	-0.0746	MSCs treated with ApoA-I during osteogenesis time couse	MSC-Day1 Induction-ApoA1vsMSC-Day1-Induction	GSE73087_1		Human	Bone	Exogenous	ApoA-I		Microarray	true	Affy
0	0	-0.0558	-0.0746	MSCs treated with ApoA-I during osteogenesis time couse	MSC-Day3-Induction-ApoA1vsMSC-Day3-Induction	GSE73087_2		Human	Bone	Exogenous	ApoA-I		Microarray	true	Affy
0	0	-0.0558	-0.0746	MSCs treated with ApoA-I during osteogenesis time couse	MSC-Day5-Induction-ApoA-1vsMSC-Day5-Induction	GSE73087_3		Human	Bone	Exogenous	ApoA-I		Microarray	true	Affy
0	0	-0.0558	-0.0746	IL-17 induced gene expression in synovial fibroblasts	treated with IL-17A _4hvsnon-treated control_4h	GSE74668_1	26839464	Human	Synovium	Exogenous	IL-17		Microarray	true	1C-Agilent
0	0.00106	-0.0558	1.93	Synovial fibroblasts from rheumatoid arthritis and osteoarthritis	fibroblasts_RAvsfibroblasts_OA	GSE7669_1	17594488	Human	Synovium	Disease	Osteoarthritis	RA	Microarray	false	Affy
0	-0.00107	-0.0558	-2.09	Ehlers-Danlos Syndrome Hypermobility type/Joint Hypermobility Syndrome patients' skin fibroblasts	EDS-HT/JHSvshealthy	GSE77753_1	27518164	Human	Skin	Disease	Joint Hypermobility Syndrome		Microarray	false	Affy-ST
0	-0.00108	-0.0558	-2.11	DOT1L inhibition with EPZ-5676 in human chondrocytes	EPZ.5676.3.ÂµM.4.daysvsvehicle..DMSO..4.days	GSE77916_1	28627522	Human	Cartilage	Gene perturbation	EPZ-5676	DOTL1 inhibition	Microarray	false	Affy
0	0	-0.0558	-0.0746	PTHrP in Osteoblast Response to Microgravity	TO+/+ 1g no treatmentvsTO+/+ 0g no treatment	GSE78980_1	27463808	Mouse	Bone	Gene perturbation	PTHrP	Knockout	Microarray	true	Illumina
0	0	-0.0558	-0.0746	PTHrP in Osteoblast Response to Microgravity	TO+/+ 1g treatedvsTO+/+ 1g no treatment	GSE78980_2	27463808	Mouse	Bone	Gene perturbation	PTHrP	Knockout	Microarray	true	Illumina
0	0	-0.0558	-0.0746	PTHrP in Osteoblast Response to Microgravity	TO+/+ 0g treatedvsTO+/+ 0g no treatment	GSE78980_3	27463808	Mouse	Bone	Gene perturbation	PTHrP	Knockout	Microarray	true	Illumina
0	0	-0.0558	-0.0746	PTHrP in Osteoblast Response to Microgravity	TO-/- 1g no treatmentvsTO-/- 0g no treatment	GSE78980_4	27463808	Mouse	Bone	Gene perturbation	PTHrP	Knockout	Microarray	true	Illumina
0	0	-0.0558	-0.0746	PTHrP in Osteoblast Response to Microgravity	TO-/- 1g treatedvsTO-/- 1g no treatment	GSE78980_5	27463808	Mouse	Bone	Gene perturbation	PTHrP	Knockout	Microarray	true	Illumina
0	0	-0.0558	-0.0746	PTHrP in Osteoblast Response to Microgravity	TO-/- 0g treatedvsTO-/- 0g no treatment	GSE78980_6	27463808	Mouse	Bone	Gene perturbation	PTHrP	Knockout	Microarray	true	Illumina
0	0	-0.0558	-0.0746	PTHrP in Osteoblast Response to Microgravity	TO-/- 1g no treatmentvsTO+/+ 1g no treatment	GSE78980_7	27463808	Mouse	Bone	Gene perturbation	PTHrP	Knockout	Microarray	true	Illumina
0	0	-0.0558	-0.0746	PTHrP in Osteoblast Response to Microgravity	TO-/- 0g no treatmentvsTO+/+ 0g no treatment	GSE78980_8	27463808	Mouse	Bone	Gene perturbation	PTHrP	Knockout	Microarray	true	Illumina
0	0	-0.0558	-0.0746	PTHrP in Osteoblast Response to Microgravity	TO-/- 1g treatedvsTO+/+ 1g treated	GSE78980_9	27463808	Mouse	Bone	Gene perturbation	PTHrP	Knockout	Microarray	true	Illumina
0	0	-0.0558	-0.0746	PTHrP in Osteoblast Response to Microgravity	TO-/- 0g treatedvsTO+/+ 0g treated	GSE78980_10	27463808	Mouse	Bone	Gene perturbation	PTHrP	Knockout	Microarray	true	Illumina
0	0	-0.0558	-0.0746	Effect of polyphosphates on osteoblast mineralization	low (0.01mg/ml) concentration of polyphosphatesvsnone (control)	GSE79176_1		Rat	Bone	Exogenous	polyphosphates		Microarray	true	1C-Agilent
0	0	-0.0558	-0.0746	Effect of polyphosphates on osteoblast mineralization	high (1mg/ml) concentration of polyphosphatesvsnone (control)	GSE79176_2		Rat	Bone	Exogenous	polyphosphates		Microarray	true	1C-Agilent
0	0	-0.0558	-0.0746	Effect of polyphosphates on osteoblast mineralization	high (1mg/ml) concentration of polyphosphatesvslow (0.01mg/ml) concentration of polyphosphates	GSE79176_3		Rat	Bone	Exogenous	polyphosphates		Microarray	true	1C-Agilent
0	0	-0.0558	-0.0746	human primary OA chondrocyte treated with exogenous a-Klotho or siRNAs	treated with 40ng/ml recombinant a-Klotho for 7 daysvsuntreated	GSE80285_1		Human	Cartilage				Microarray	true	Affy
0	0	-0.0558	-0.0746	human primary OA chondrocyte treated with exogenous a-Klotho or siRNAs	transfected with siRNA against a-Klothovstransfected with siRNA control	GSE80285_2		Human	Cartilage				Microarray	true	Affy
0	0.000107	-0.0558	0.128	Differentiating hMSC into Osteoblasts and Adipocytes.	AD_1hrvsAD_0hr	GSE80614_1	28344004	Human	Bone	Development	Differentiation		Microarray	false	Illumina
0	0.000912	-0.0558	1.65	Differentiating hMSC into Osteoblasts and Adipocytes.	AD_2hrvsAD_0hr	GSE80614_2	28344004	Human	Bone	Development	Differentiation		Microarray	false	Illumina
0	0.000288	-0.0558	0.467	Differentiating hMSC into Osteoblasts and Adipocytes.	AD_05hrvsAD_0hr	GSE80614_3	28344004	Human	Bone	Development	Differentiation		Microarray	false	Illumina
0	-6.28e-05	-0.0558	-0.193	Differentiating hMSC into Osteoblasts and Adipocytes.	OS_2hrvsOS_0hr	GSE80614_10	28344004	Human	Bone	Development	Differentiation		Microarray	false	Illumina
0	3.51e-06	-0.0558	-0.0679	Differentiating hMSC into Osteoblasts and Adipocytes.	OS_4dvsOS_0hr	GSE80614_16	28344004	Human	Bone	Development	Differentiation		Microarray	false	Illumina
0	-0.00137	-0.0558	-2.66	DMP KO in Cxcl12-abundant reticular cells	FACS sorted Dmp1-Cre targeted CAR cells from mouse bone marrowvsFACS sorted Dmp1-Cre non-targeted CAR cells from mouse bone marrow	GSE81399_1	27237054	Mouse	Bone	Gene perturbation	Dmp1	Knockout	Microarray	false	Affy
0	-0.000343	-0.0558	-0.72	Ezh2 knockout growth plate zones	Ezh2 KO proximal tibia PZvsWT proximal tibia PZ	GSE84198_1	27897169	Mouse	Cartilage	Gene perturbation	Ezh2	Knockout	Microarray	false	Affy
0	0	-0.0558	-0.0746	Human osteoblast-derived extracellular vesicle	EVvsCells	GSE85761_1	28347747	Human	Bone	Tissue	extracellular vesicle		RNASeq	true	RNASeq
0	0.000409	-0.0558	0.696	Leptin treated cartilage	leptin-inducedvshealthy control	GSE85785_1	28690479	Rat	Cartilage	Exogenous	Leptin		Microarray	false	1C-Agilent
0	0	-0.0558	-0.0746	HDAC inhibition in Heterozygous Runx2 Null Mice	Runx2HET_vehiclevsWT_vehicle	GSE87608_1	28052439	Mouse	Bone	Gene perturbation Exogenous	Runx2 MS-275	Knockout	RNASeq	false	RNASeq
0	0	-0.0558	-0.0746	HDAC inhibition in Heterozygous Runx2 Null Mice	WT_MS275vsWT_vehicle	GSE87608_2	28052439	Mouse	Bone	Gene perturbation Exogenous	Runx2 MS-275	Knockout	RNASeq	false	RNASeq
0	0	-0.0558	-0.0746	HDAC inhibition in Heterozygous Runx2 Null Mice	Runx2HET_MS275vsWT_MS275	GSE87608_4	28052439	Mouse	Bone	Gene perturbation Exogenous	Runx2 MS-275	Knockout	RNASeq	false	RNASeq
0	0	-0.0558	-0.0746	CHD1 knockdown in MSC and FOB cell lines	siCon_FOB_ObvssiCon_FOB_Und	GSE89179_1	28475736	Human	Cell line	Gene perturbation	CHD1	Knockdown	RNASeq	true	RNASeq
0	0	-0.0558	-0.0746	CHD1 knockdown in MSC and FOB cell lines	siCHD1_FOB_ObvssiCon_FOB_Ob	GSE89179_2	28475736	Human	Cell line	Gene perturbation	CHD1	Knockdown	RNASeq	true	RNASeq
0	0	-0.0558	-0.0746	CHD1 knockdown in MSC and FOB cell lines	siCon_MSC_AdvssiCon_MSC_Und	GSE89179_3	28475736	Human	Cell line	Gene perturbation	CHD1	Knockdown	RNASeq	true	RNASeq
0	0	-0.0558	-0.0746	CHD1 knockdown in MSC and FOB cell lines	siCon_MSC_ObvssiCon_MSC_Und	GSE89179_4	28475736	Human	Cell line	Gene perturbation	CHD1	Knockdown	RNASeq	true	RNASeq
0	0	-0.0558	-0.0746	CHD1 knockdown in MSC and FOB cell lines	siCHD1_MSC_AdvssiCon_MSC_Ad	GSE89179_5	28475736	Human	Cell line	Gene perturbation	CHD1	Knockdown	RNASeq	true	RNASeq
0	0	-0.0558	-0.0746	CHD1 knockdown in MSC and FOB cell lines	siCHD1_MSC_UndvssiCon_MSC_Und	GSE89179_6	28475736	Human	Cell line	Gene perturbation	CHD1	Knockdown	RNASeq	true	RNASeq
0	0	-0.0558	-0.0746	CHD1 knockdown in MSC and FOB cell lines	siCHD1_MSC_ObvssiCon_MSC_Ob	GSE89179_7	28475736	Human	Cell line	Gene perturbation	CHD1	Knockdown	RNASeq	true	RNASeq
0	0	-0.0558	-0.0746	Effect of cabozantinib of mouse osteoblasts differentiation	osteoblasts in differentiation medium and cabozantinib for 30 daysvsundifferentiated mouse osteoblasts	GSE90127_1	29088840	Mouse	Bone	Development Exogenous	Differentiation	cabozantinib	Microarray	true	1C-Agilent
0	0	-0.0558	-0.0746	Effect of cabozantinib of mouse osteoblasts differentiation	osteoblasts in differentiation medium and cabozantinib for 30 daysvsdifferentiated 30 day mouse osteoblasts	GSE90127_2	29088840	Mouse	Bone	Development Exogenous	Differentiation	cabozantinib	Microarray	true	1C-Agilent
0	0	-0.0558	-0.0746	Effect of cabozantinib of mouse osteoblasts differentiation	differentiated 30 day mouse osteoblastsvsundifferentiated mouse osteoblasts	GSE90127_3	29088840	Mouse	Bone	Development Exogenous	Differentiation	cabozantinib	Microarray	true	1C-Agilent
0	0	-0.0558	-0.0746	Rheumatoid arthritis and osteoarthritis synovial membrane	OsteoarthritisvsRhumatoid arthritis	GSE9329_1	18187038	Human	Synovium	Disease	RA	Osteoarthritis	Microarray	true	Affy
0	-0.000473	-0.0558	-0.967	Systemic sclerosis tenosynovial biopsies	diffuse systemic sclerosisvsRheumatoid arthritis	GSE93698_3		Human	Synovium	Disease	tenosynovitis RA Osteoarthritis		Microarray	false	Affy
0	0	-0.0558	-0.0746	Differentiation of Ezh2 deficient immature mouse chondrocytes	WT_D7vsWT_D3	GSE97118_1	29280310	Mouse	Cartilage	Gene perturbation	Ezh2	Knockout	RNASeq	true	RNASeq
0	0	-0.0558	-0.0746	Differentiation of Ezh2 deficient immature mouse chondrocytes	WT_D14vsWT_D7	GSE97118_2	29280310	Mouse	Cartilage	Gene perturbation	Ezh2	Knockout	RNASeq	true	RNASeq
0	0	-0.0558	-0.0746	Differentiation of Ezh2 deficient immature mouse chondrocytes	Ezh2_cKO_D7vsEzh2_cKO_D3	GSE97118_3	29280310	Mouse	Cartilage	Gene perturbation	Ezh2	Knockout	RNASeq	true	RNASeq
0	0	-0.0558	-0.0746	Differentiation of Ezh2 deficient immature mouse chondrocytes	Ezh2_cKO_D14vsEzh2_cKO_D7	GSE97118_4	29280310	Mouse	Cartilage	Gene perturbation	Ezh2	Knockout	RNASeq	true	RNASeq
0	0	-0.0558	-0.0746	Differentiation of Ezh2 deficient immature mouse chondrocytes	Ezh2_cKO_D7vsWT_D7	GSE97118_5	29280310	Mouse	Cartilage	Gene perturbation	Ezh2	Knockout	RNASeq	true	RNASeq
0	0	-0.0558	-0.0746	Differentiation of Ezh2 deficient immature mouse chondrocytes	Ezh2_cKO_D14vsWT_D14	GSE97118_6	29280310	Mouse	Cartilage	Gene perturbation	Ezh2	Knockout	RNASeq	true	RNASeq
0	0	-0.0558	-0.0746	Differentiation of Ezh2 deficient immature mouse chondrocytes	Ezh2_cKO_D3vsWT_D3	GSE97118_7	29280310	Mouse	Cartilage	Gene perturbation	Ezh2	Knockout	RNASeq	true	RNASeq
0	0	-0.0558	-0.0746	p21 misexpression in the growth plates	p21 misexpressionvsControl	GSE97232_1	29944650	Mouse	Cartilage	Gene perturbation	Cdkn1a	Overexpression	RNASeq	false	RNASeq
0	0	-0.0558	-0.0746	Apert syndrome model mice	MUTvsWT	GSE97828_1		Mouse	Cartilage				RNASeq	false	RNASeq
0	0	-0.0558	-0.0746	Pain-driven changes in synovium of knee osteoarthritis patients	HighvsLow	GSE99662_1	29973527	Human	Synovium	Disease	Osteoarthritis pain		RNASeq	false	RNASeq
0	-0.000813	-0.0558	-1.61	Osteoarthritic Synovial Tissue from a Mouse Model of Early Post-Traumatic OA	DMM.1 wkvssham.1 wk	GSE99731_1	29255152	Mouse	Synovium	Disease	Surgical destabilization of medial meniscus		Microarray	false	1C-Agilent
0	-0.00136	-0.0558	-2.64	Osteoarthritic Synovial Tissue from a Mouse Model of Early Post-Traumatic OA	DMM.6 wkvssham.6 wk	GSE99731_2	29255152	Mouse	Synovium	Disease	Surgical destabilization of medial meniscus		Microarray	false	1C-Agilent
-1.55e-05	-0.000395	-0.0611	-0.818	Mesenchymal stem cell differentiation	adipocytevsiliac	E-GEOD-9451_4	19228201	Human	Bone	Tissue	Differentiation		Microarray	false	Affy
-3.29e-05	-0.000784	-0.067	-1.55	RANK IVVY motif invative mutant bone marrow macrophage	knockin mutantvswild type	GSE30160_1		Mouse	Bone	Gene perturbation	RANK IVVY Motif	Knockin	Microarray	false	Affy
-3.89e-05	-0.000427	-0.0691	-0.879	Three layers in the mouse growth plate	Hypertrophic cell layervsRound cell layer	GSE87605_3		Mouse	Cartilage	Tissue	Round or Flat or Hypertrophic Cell layer.		Microarray	false	Affy
-4.78e-05	-0.000789	-0.0721	-1.56	Osteoblasts treated with miR-195 mimic and or rhBMP2	control.rhBMP2vscontrol.none	E-MTAB-2450_1	25407900	Mouse	Bone	Gene perturbation	miR-195-5p	Overexpression	Microarray	false	1C-Agilent
-4.86e-05	-0.000226	-0.0724	-0.5	Runx2 knockdown in differentiating preosteoblasts	differentiating MC3T3-E1 cells treated with control scramble shRNAvsproliferating MC3T3-E1 cells treated with control scramble shRNA	GSE53982_1	24655370	Mou
-8.48e-05	0	-0.0848	-0.0746	Polycomb protein 2 overexpression in ACLT induced osteoarthritis	Lentiviruses expressing LucvsNon surgery	GSE121033_1		Mouse	Cartilage	Disease Gene perturbation	Osteoarthritis PC2	Overexpression	RNASeq
-0.00016	0	-0.111	-0.0746	Synovium from a pig model of post-traumatic osteoarthritis	Day9vsControl	E-MTAB-3186_3		Pig	Synovium	Disease	unilateral ACL transection		RNASeq	false	RNASeq
-0.000167	0.000239	-0.113	0.376	Developing mammalian chondrocytes	Nasal chondrocytevsRib Chondrocyte	GSE69108_1	26146088	Mouse	Cartilage	Tissue	Nasal vs Rib		Microarray	false	Affy-ST
-0.000175	-0.000821	-0.116	-1.62	ADAMTS5 perturbation in mouse DMM model of OA	WT DMM 6wkvsWT Sham 6wk	GSE45793_3	23436205	Mouse	Cartilage	Disease Gene perturbation	Osteoarthritis ADAMTS5	Knockin	Microarray	false	2C-Agilent
-0.000175	0	-0.116	-0.0746	Temporal gene expression across osteoblastogenesis	Day12vsDay2	E-GEOD-54461_5	24945404	Mouse	Bone	Development	Osteoblast differentiation		RNASeq	false	RNASeq
-0.000182	0	-0.118	-0.0746	Polycomb protein 2 overexpression in ACLT induced osteoarthritis	Lentiviruses expressing PC2vsNon surgery	GSE121033_2		Mouse	Cartilage	Disease Gene perturbation	Osteoarthritis PC2	Overexpression	RNASeq
-0.000221	0.00126	-0.131	2.31	IL1B and/or glucosamine-treated human synovial MH7A cells	IL-1Î²-stimulated in the presence of GlcNvsnon-stimulated	GSE72575_2	27776166	Human	Synovium	Exogenous	IL1B		Microarray	false	Affy-ST
-0.000233	0.000723	-0.135	1.29	Mesenchymal stem cell differentiation	chondrocytevsiliac	E-GEOD-9451_1	19228201	Human	Bone	Tissue	Differentiation		Microarray	false	Affy
-0.00024	0.000183	-0.138	0.27	Mesenchymal stem cell differentiation	osteoblastvsiliac	E-GEOD-9451_2	19228201	Human	Bone	Tissue	Differentiation		Microarray	false	Affy
-0.000242	0	-0.139	-0.0746	PLZF knockdown during osteogenic differentiation	PLZF_2_days_diffvsNaivePLZF	GSE125167_4		Human	Bone				RNASeq	false	RNASeq
-0.000274	0	-0.15	-0.0746	Temporal gene expression across osteoblastogenesis	Day4vsDay2	E-GEOD-54461_1	24945404	Mouse	Bone	Development	Osteoblast differentiation		RNASeq	false	RNASeq
-0.000282	0	-0.152	-0.0746	Articular cartilage in a porcine model of early post-traumatic osteoarthritis	Injury.Day7vsControl.Day0	E-MTAB-5879_1	28671352	Pig	Cartilage	Disease	Anterior cruciate ligament (ACL) transection		RNASeq
-0.000286	-0.000172	-0.153	-0.398	Systemic sclerosis tenosynovial biopsies	diffuse systemic sclerosisvsMicrocrystalline arthritis	GSE93698_1		Human	Synovium	Disease	tenosynovitis RA Osteoarthritis		Microarray	false	Affy
-0.000306	0	-0.16	-0.0746	Osteogenic differentiation of mouse Zfp384 knockout MSCs	WT_7DaysvsWT_3Days	GSE112694_3		Mouse	Bone	Gene perturbation	Zfp384	Knockout	RNASeq	false	RNASeq
-0.000326	0.00108	-0.167	1.97	growth plate chondrocyte differentiation	Manually.microdissected.embryonic.tibiae..zone.I.of.growth.platevsManually.microdissected.embryonic.tibiae..zone.III.of.growth.plate	GSE7685_3		Mouse	Cartilage
-0.000367	0	-0.181	-0.0746	Human intact and damaged osteoarthrtitic cartilage	DamagedvsIntact	E-MTAB-4304_1	26973327	Human	Cartilage	Disease	Osteoarthritis		RNASeq	false	RNASeq
-0.000405	0.000153	-0.194	0.213	Differentiating hMSC into Osteoblasts and Adipocytes.	AD_1dvsAD_0hr	GSE80614_6	28344004	Human	Bone	Development	Differentiation		Microarray	false	Illumina
-0.000432	0	-0.204	-0.0746	Development of the proliferative zone or hypertrophic zone of mouse growth plate	Phalanx_PZ_1wkvsPhalanx_HZ_1wk	GSE114919_1	30036371	Mouse	Cartilage	Development	Growth plate		RNASeq	false	RNASeq
-0.000438	-0.000352	-0.206	-0.738	Osteosarcoma and non-neoplastic osteoblast cells	conventional ostosarcoma tissuevsNon-neoplastic primary osteoblast cells with limited live span in vitro	E-GEOD-14359_1	21166698	Human	Bone	Tissue	Oste
-0.000453	-0.000132	-0.211	-0.324	Dedifferentiating chondrocytes	passage: 6vspassage: 0	GSE42235_3	23376013	Human	Cartilage	Culture	chondrocyte dedifferentiation		Microarray	false	Illumina
-0.000475	0.000323	-0.218	0.534	Chondrocyte subsets during development	Remaining limb cells_6wks_LCMvsArticular_chondrocytes_17wks	E-GEOD-51812_2	24371811	Human	Cartilage	Development	Chondrocyte development		Microarray	false	A
-0.000478	0.000156	-0.219	0.22	Subchondral Bone in Osteoarthritis	OA-Subchondral bone from lateral tibialvsNormal-Subchondral bone from lateral tibial	GSE51588_2	24229462	Human	Bone	Disease	Osteoarthritis	Bone	Microarray	false
-0.000503	0.000306	-0.228	0.502	TGFb or TNFa treated synovium from rheumatoid arthritis or osteoarthritis	TNF stimulated synovial fibroblasts (12h).rheumatoid arthritisvsTNF stimulated synovial fibroblasts (12h).osteoarthritis	GSE13837_24	196
-0.000506	0.00128	-0.229	2.33	Senescent human MSCs	hMSC-senescentvshMSC-C_middle-aged	GSE35957_1	23028809	Human	Bone	Development	Senescence		Microarray	false	Affy
-0.000508	1.59e-05	-0.23	-0.0445	Systemic sclerosis tenosynovial biopsies	OsteoarthritisvsRheumatoid arthritis	GSE93698_10		Human	Synovium	Disease	tenosynovitis RA Osteoarthritis		Microarray	false	Affy
-0.000512	0	-0.231	-0.0746	Surgical OA in DGCR8 overexpressing mice	Lentiviruses expressing WT DGCR8vsLentiviruses expressing Luc	GSE121029_1		Mouse	Cartilage				RNASeq	false	RNASeq
-0.00055	-0.000963	-0.244	-1.89	Ascorbic Acid (AA) stimulated Mc-3T3-E1 osteoblasts	Mc3T3 cells_treated with AA_5 daysvsMc3T3_untreated_5 days	GSE37676_1	23050002	Mouse	Bone	Exogenous	Ascorbic Acid		Microarray	false	Affy
-0.000576	0.00028	-0.253	0.454	Synovial macrophages and peripheral blood monocytes from RA patients	CD14-positive macrophagevsCD14-positive monocyte	E-MEXP-3890_1	23434566	Human	Synovium	Disease	Rheumatoid arthritis		Microarray
-0.000607	0	-0.263	-0.0746	Bcl3 knockout osteoblasts	Wild-type_3 daysvsWild-type_1 day	GSE125153_3		Mouse	Bone				RNASeq	false	RNASeq
-0.000611	-0.000963	-0.265	-1.89	growth plate chondrocyte differentiation	Manually.microdissected.embryonic.tibiae..zone.II.of.growth.platevsManually.microdissected.embryonic.tibiae..zone.III.of.growth.plate	GSE7685_2		Mouse	Cartilage
-0.000611	-0.000474	-0.265	-0.968	Chondrocytes subpopulations of 13del Chop-/- mouse model of MCDS	X13delChopKO_UHZvsX13del_UHZ	GSE99306_12		Mouse	Cartilage	Gene perturbation	Col10a1 Chop	Knockin Knockout	Microarray	false	Affy
-0.000631	0	-0.272	-0.0746	Articular cartilage in a porcine model of early post-traumatic osteoarthritis	InjuryRepair.Day28vsControl.Day0	E-MTAB-5879_6	28671352	Pig	Cartilage	Disease	Anterior cruciate ligament (ACL) transection		R
-0.000636	0.000219	-0.273	0.338	Differentiating hMSC into Osteoblasts and Adipocytes.	OS_05hrvsOS_0hr	GSE80614_11	28344004	Human	Bone	Development	Differentiation		Microarray	false	Illumina
-0.000661	-7.78e-06	-0.282	-0.0892	Differentiating hMSC into Osteoblasts and Adipocytes.	AD_4dvsAD_0hr	GSE80614_8	28344004	Human	Bone	Development	Differentiation		Microarray	false	Illumina
-0.000735	-0.000474	-0.307	-0.969	Articular and growth plate cartilage zones in 10-day-old rat proximal tibial epiphysis	superficial zonevsintermediate/deep zone	E-GEOD-54216_1	25068449	Rat	Cartilage	Tissue	Cartilage zones		Microa
-0.00075	0	-0.312	-0.0746	Osteogenic differentiation of mouse Zfp384 knockout MSCs	Zfp384KO_3DayvsWT_3Days	GSE112694_1		Mouse	Bone	Gene perturbation	Zfp384	Knockout	RNASeq	false	RNASeq
-0.000776	-0.000477	-0.321	-0.973	Osteoarthritis chondroprogenitor cells	T/C-28 cells (fetal human sternal chondrocytes, immortalized, M.Goldring)vshealthy chondrocytes	GSE10575_3	19341622	Human	Cartilage	Disease	Osteoarthritis		M
-0.000784	0	-0.324	-0.0746	Temporal gene expression across osteoblastogenesis	Day8vsDay2	E-GEOD-54461_3	24945404	Mouse	Bone	Development	Osteoblast differentiation		RNASeq	false	RNASeq
-0.000799	0	-0.329	-0.0746	Surgical OA in DGCR8 overexpressing mice	Lentiviruses expressing mtDRBD DGCR8vsLentiviruses expressing Luc	GSE121029_2		Mouse	Cartilage				RNASeq	false	RNASeq
-0.000877	-0.00176	-0.356	-3.4	ADAMTS5 perturbation in mouse DMM model of OA	Adamts5Dcat DMM 6wkvsAdamts5Dcat Sham 6wk	GSE45793_1	23436205	Mouse	Cartilage	Disease Gene perturbation	Osteoarthritis ADAMTS5	Knockin	Microarray	false
-0.000886	0	-0.359	-0.0746	Articular cartilage in a porcine model of early post-traumatic osteoarthritis	InjuryRepair.Day28vsInjury.Day28	E-MTAB-5879_7	28671352	Pig	Cartilage	Disease	Anterior cruciate ligament (ACL) transection		R
-0.000927	-0.000488	-0.373	-0.995	Rat growth plates zones and time course	Hypertrophic zone.1 weekvsProliferative zone.1 week	GSE16981_1	20096814	Rat	Cartilage	Tissue	Hypertrophic or Proliferative or Resting		Microarray	false
-0.000929	0.000458	-0.374	0.788	Rheumatoid arthritis osteoarthritis and control synovial membrane	synovial tissue from rheumatoid arthritis jointvssynovial tissue from healthy joint	GSE55235_2	24690414	Human	Synovium	Disease	Rheumato
-0.000962	0	-0.385	-0.0746	PLZF knockdown during osteogenic differentiation	PLZF_2_days_diffvsControl_2_days_dif	GSE125167_6		Human	Bone				RNASeq	false	RNASeq
-0.000962	0	-0.385	-0.0746	Development of the proliferative zone or hypertrophic zone of mouse growth plate	Tibia_PZ_4wkvsTibia_HZ_4wk	GSE114919_3	30036371	Mouse	Cartilage	Development	Growth plate		RNASeq	false	RNASeq
-0.000989	-0.000315	-0.394	-0.669	Stimulation of RA synovial fibroblasts with IL1 or PDGF-D	IL1.2vsIL1.0	GSE58203_2	24989895	Human	Synovium	Exogenous	IL1 or PDGF-D		Microarray	false	Affy
-0.000998	0.000658	-0.397	1.17	Bovine Hypertrophic Growth Plate and Reserve Zone Chondrocytes	hypertrophic zonevsreserve zone	GSE18738_1	19897599	Cow	Cartilage	Tissue	Hypertrophic Growth Plate and Reserve Zone		Microarray	false
-0.001	-0.000979	-0.399	-1.92	Ezh2 knockout growth plate zones	WT proximal tibia PZvsWT proximal tibia HZ	GSE84198_3	27897169	Mouse	Cartilage	Gene perturbation	Ezh2	Knockout	Microarray	false	Affy
-0.00101	0	-0.4	-0.0746	Development of the proliferative zone or hypertrophic zone of mouse growth plate	Tibia_PZ_1wkvsTibia_HZ_1wk	GSE114919_4	30036371	Mouse	Cartilage	Development	Growth plate		RNASeq	false	RNASeq
-0.00103	0.00104	-0.409	1.88	Chondrocytes subpopulations of 13del Chop-/- mouse model of MCDS	X13del_LHZvsWT_LHZ	GSE99306_3		Mouse	Cartilage	Gene perturbation	Col10a1 Chop	Knockin Knockout	Microarray	false	Affy
-0.00105	0	-0.415	-0.0746	Bcl3 knockout osteoblasts	Bcl3 knockout_3 daysvsWild-type_3 days	GSE125153_2		Mouse	Bone				RNASeq	false	RNASeq
-0.00118	0	-0.458	-0.0746	Surgical OA in different strains on mice	Injured_STR_ort_1_week_post_injuryvsUninjured_STR_ort_1_week_post_injury	GSE112641_6		Mouse	Cartilage				RNASeq	false	RNASeq
-0.00119	-0.000584	-0.464	-1.18	Stimulation of RA synovial fibroblasts with IL1 or PDGF-D	PDGF.4vsPDGF.0	GSE58203_7	24989895	Human	Synovium	Exogenous	IL1 or PDGF-D		Microarray	false	Affy
-0.00119	0	-0.463	-0.0746	Articular cartilage in a porcine model of early post-traumatic osteoarthritis	InjuryReconstruct.Day7vsControl.Day0	E-MTAB-5879_3	28671352	Pig	Cartilage	Disease	Anterior cruciate ligament (ACL) transection
-0.0012	-0.000632	-0.465	-1.27	Ezh2 knockout growth plate zones	Ezh2 KO proximal tibia HZvsWT proximal tibia HZ	GSE84198_2	27897169	Mouse	Cartilage	Gene perturbation	Ezh2	Knockout	Microarray	false	Affy
-0.00122	0	-0.472	-0.0746	Temporal gene expression across osteoblastogenesis	Day6vsDay2	E-GEOD-54461_2	24945404	Mouse	Bone	Development	Osteoblast differentiation		RNASeq	false	RNASeq
-0.00124	-0.00064	-0.481	-1.28	Knee articular cartilage at different developmental stages	newbornvsadult	GSE66554_1		Rat	Cartilage	Development	Cartilage development		Microarray	false	Affy-ST
-0.0013	0.000603	-0.502	1.06	Subchondral Bone in Osteoarthritis	OA-Subchondral bone from medial tibialvsNormal-Subchondral bone from medial tibial	GSE51588_1	24229462	Human	Bone	Disease	Osteoarthritis	Bone	Microarray	false	1C-
-0.00132	-0.000394	-0.506	-0.817	Stimulation of RA synovial fibroblasts with IL1 or PDGF-D	PDGF.2vsPDGF.0	GSE58203_6	24989895	Human	Synovium	Exogenous	IL1 or PDGF-D		Microarray	false	Affy
-0.00132	-0.000442	-0.506	-0.908	Chondrocytes subpopulations of 13del Chop-/- mouse model of MCDS	X13delChopKO_LHZvsWT_LHZ	GSE99306_1		Mouse	Cartilage	Gene perturbation	Col10a1 Chop	Knockin Knockout	Microarray	false	Affy
-0.00145	0	-0.55	-0.0746	Mouse mandible during distraction osteogenesis	Mandibular Distraction_10_SSCvsMandibular Fracture_10_SSC	GSE104473_3		Mouse	Bone	Development			RNASeq	false	RNASeq
-0.00148	0	-0.563	-0.0746	Temporal gene expression across osteoblastogenesis	Day10vsDay2	E-GEOD-54461_4	24945404	Mouse	Bone	Development	Osteoblast differentiation		RNASeq	false	RNASeq
-0.00148	-0.00136	-0.56	-2.63	Synovial fluid cells from a mouse model of autoantibody-mediated arthritis timecourse	Ankle.D07vsAnkle.D00	GSE27492_3	20506316	Mouse	Synovium	Disease	autoantibody-mediated arthritis		Microarray	fals
-0.00151	0	-0.573	-0.0746	PLZF knockdown during osteogenic differentiation	NaivePLZFvsNaiveControl	GSE125167_7		Human	Bone				RNASeq	false	RNASeq
-0.00153	7.83e-05	-0.578	0.0729	Systemic sclerosis tenosynovial biopsies	Microcrystalline arthritisvsSeronegative arthritis	GSE93698_8		Human	Synovium	Disease	tenosynovitis RA Osteoarthritis		Microarray	false	Affy
-0.00155	0	-0.585	-0.0746	Temporal gene expression across osteoblastogenesis	Day14vsDay2	E-GEOD-54461_6	24945404	Mouse	Bone	Development	Osteoblast differentiation		RNASeq	false	RNASeq
-0.00157	-0.000131	-0.592	-0.321	Subchondral Bone in Osteoarthritis	OA-Subchondral bone from medial tibialvsOA-Subchondral bone from lateral tibial	GSE51588_3	24229462	Human	Bone	Disease	Osteoarthritis	Bone	Microarray	false	1C
-0.00162	0.000132	-0.609	0.174	Bovine mesenchymal stem cell chondrogenesis	chondrocytes_day28vsMSC_day28	GSE18394_2	20367254	Cow	Cartilage	Development	MSC differentiation		Microarray	false	Affy
-0.00165	-0.000678	-0.619	-1.35	MMP-8 wild type and KO mice with or without arthritis	MMP-8 KO arthritic mousevsMMP-8 KO control mouse	GSE22971_4	21190566	Mouse	Joint	Disease Gene perturbation	RA MMP8	Knockout	Microarray	false
-0.00168	-0.000469	-0.63	-0.959	TGF-beta and BMP mediated gene expression in cultured sclerotome	TGF.beta1vsnone	E-GEOD-18648_1	20214815	Mouse	Cartilage	Exogenous	TGF-beta and/or BMP4		Microarray	false	Affy
-0.0017	0	-0.638	-0.0746	Bcl3 knockout osteoblasts	Bcl3 knockout_3 daysvsBcl3 knockout_1 day	GSE125153_4		Mouse	Bone				RNASeq	false	RNASeq
-0.00171	0	-0.642	-0.0746	PLZF knockdown during osteogenic differentiation	Control_10_days_difvsControl_2_days_dif	GSE125167_1		Human	Bone				RNASeq	false	RNASeq
-0.00172	-0.000386	-0.645	-0.802	Osteoblasts treated with miR-195 mimic and or rhBMP2	miR-195 transfection.nonevscontrol.none	E-MTAB-2450_4	25407900	Mouse	Bone	Gene perturbation	miR-195-5p	Overexpression	Microarray	false	1C-Ag
-0.00172	0	-0.644	-0.0746	Synovium from a pig model of post-traumatic osteoarthritis	Day14vsControl	E-MTAB-3186_4		Pig	Synovium	Disease	unilateral ACL transection		RNASeq	false	RNASeq
-0.00172	0	-0.644	-0.0746	PLZF knockdown during osteogenic differentiation	PLZF_10_days_diffvsControl_10_days_dif	GSE125167_5		Human	Bone				RNASeq	false	RNASeq
-0.00173	-0.000604	-0.647	-1.21	Mouse embryonic meniscus articular cartilage and cruciate ligaments	cruciate ligamentvsarticular cartilage	GSE47799_3	24108661	Mouse	Cartilage Ligament Meniscus	Tissue	Cartilage Ligament Meniscus		M
-0.00177	0	-0.662	-0.0746	Temporal gene expression across osteoblastogenesis	Day16vsDay2	E-GEOD-54461_7	24945404	Mouse	Bone	Development	Osteoblast differentiation		RNASeq	false	RNASeq
-0.00177	0	-0.66	-0.0746	Synovium from a pig model of post-traumatic osteoarthritis	Day5vsControl	E-MTAB-3186_2		Pig	Synovium	Disease	unilateral ACL transection		RNASeq	false	RNASeq
-0.00179	-0.00107	-0.668	-2.1	Chondrocytes subpopulations of 13del Chop-/- mouse model of MCDS	X13delChopKO_PZvsX13del_PZ	GSE99306_9		Mouse	Cartilage	Gene perturbation	Col10a1 Chop	Knockin Knockout	Microarray	false	Affy
-0.00182	9.46e-05	-0.678	0.104	Systemic sclerosis tenosynovial biopsies	OsteoarthritisvsSeronegative arthritis	GSE93698_11		Human	Synovium	Disease	tenosynovitis RA Osteoarthritis		Microarray	false	Affy
-0.00187	0.00121	-0.695	2.21	Histone deacetylase inhibitors in osteoblast development	MS-275 treated MC3T3 micevsDMSO treated MC3T3 mice	GSE9247_1	17925016	Mouse	Bone	Exogenous	trichostatin A or MS-275 or valproic acid	HDAC inhibi
-0.00193	0	-0.717	-0.0746	Development of the proliferative zone or hypertrophic zone of rat growth plate	Tibia_PZ_4wkvsTibia_PZ_1wk	GSE114919_Rat_2	30036371	Rat	Cartilage	Development	Growth plate		RNASeq	false	RNASeq
-0.00195	-0.000828	-0.724	-1.63	Systemic sclerosis tenosynovial biopsies	Microcrystalline arthritisvsSystemic lupus erythematosus	GSE93698_9		Human	Synovium	Disease	tenosynovitis RA Osteoarthritis		Microarray	false	Affy
-0.00195	0.00105	-0.721	1.9	TGFb or TNFa treated synovium from rheumatoid arthritis or osteoarthritis	TNF stimulated synovial fibroblasts (1h).rheumatoid arthritisvsTNF stimulated synovial fibroblasts (1h).osteoarthritis	GSE13837_21	19622164
-0.00198	0	-0.734	-0.0746	Mouse mandible during distraction osteogenesis	Mandibular Distraction_10_BCSPvsMandibular Fracture_10_BCSP	GSE104473_1		Mouse	Bone	Development			RNASeq	false	RNASeq
-0.00199	0.000465	-0.738	0.801	Chondrocytes subpopulations of 13del Chop-/- mouse model of MCDS	X13del_UHZvsWT_UHZ	GSE99306_13		Mouse	Cartilage	Gene perturbation	Col10a1 Chop	Knockin Knockout	Microarray	false	Affy
-0.00199	0	-0.737	-0.0746	Estrogen receptor alpha mutants in osteoblasts	Ad-NOER_E2vsAd-NOER	E-GEOD-55769_1		Human	Bone	Gene perturbation	Esr1	Knockin	RNASeq	false	RNASeq
-0.00201	-0.000787	-0.742	-1.56	Rb KO osteoblasts	Rb KnockoutvsWild type	GSE19299_1	21085651	Mouse	Bone	Gene perturbation	Rb	Knockout	Microarray	false	Affy
-0.00205	0.00101	-0.756	1.82	Mouse embryonic meniscus articular cartilage and cruciate ligaments	meniscusvscruciate ligament	GSE47799_2	24108661	Mouse	Cartilage Ligament Meniscus	Tissue	Cartilage Ligament Meniscus		Microarray	fa
-0.00206	0	-0.762	-0.0746	Temporal gene expression across osteoblastogenesis	Day18vsDay2	E-GEOD-54461_8	24945404	Mouse	Bone	Development	Osteoblast differentiation		RNASeq	false	RNASeq
-0.00209	0	-0.771	-0.0746	Human osteoarthritic and nonOA cartilage	OAvsNonOA	GSE114007_1		Human	Cartilage	Disease	Osteoarthritis		RNASeq	false	RNASeq
-0.0021	-0.000156	-0.775	-0.368	Systemic sclerosis tenosynovial biopsies	diffuse systemic sclerosisvsOsteoarthritis	GSE93698_2		Human	Synovium	Disease	tenosynovitis RA Osteoarthritis		Microarray	false	Affy
-0.00216	0.000937	-0.794	1.69	Systemic sclerosis tenosynovial biopsies	Rheumatoid arthritisvsSeronegative arthritis	GSE93698_13		Human	Synovium	Disease	tenosynovitis RA Osteoarthritis		Microarray	false	Affy
-0.00222	-0.00044	-0.814	-0.904	Osteoarthritic bone marrow lesions compared to normal bone	osteoarthritisvsnormal	E-MTAB-5564_1	28705915	Human	Bone	Disease	Osteoarthritis		Microarray	false	1C-Agilent
-0.00223	-0.000168	-0.818	-0.391	ADAMTS5 perturbation in mouse DMM model of OA	WT DMM 1wkvsWT Sham 1wk	GSE45793_5	23436205	Mouse	Cartilage	Disease Gene perturbation	Osteoarthritis ADAMTS5	Knockin	Microarray	false	2C-Agilent
-0.00233	-0.000525	-0.854	-1.06	Dedifferentiating chondrocytes	passage: 4vspassage: 0	GSE42235_2	23376013	Human	Cartilage	Culture	chondrocyte dedifferentiation		Microarray	false	Illumina
-0.00237	-9e-05	-0.867	-0.244	Laser captured microdissected articular cartilage zones	SZvsMZ	E-GEOD-51994_1	25068449	Mouse	Cartilage	Tissue	Superficial/ mid/deep zones		Microarray	false	Affy
-0.0024	0	-0.878	-0.0746	miR-140 mutations and knockout in mouse chondrocytes	miR-140 WT/G heterovsmiR-140 WT	GSE98295_1		Mouse	Cartilage				RNASeq	false	RNASeq
-0.00242	-0.000714	-0.882	-1.42	hTNFtg and hTNFtg
-0.00248	0.000978	-0.903	1.77	Osteoblasts co-cultured with human umbilical vein endothelial cells	indirect co-culture with human umbilical vein endothelial cellsvsmonoculture	E-MTAB-4152_2	26754918	Human	Bone	Culture	co-culture with h
-0.00253	-0.00064	-0.922	-1.28	Chondrocytes subpopulations of 13del Chop-/- mouse model of MCDS	X13delChopKO_pHZvsX13del_pHZ	GSE99306_6		Mouse	Cartilage	Gene perturbation	Col10a1 Chop	Knockin Knockout	Microarray	false	Affy
-0.00253	0	-0.92	-0.0746	Surgical OA in different strains on mice	Injured_MRL_MpJ_1_day_post_injuryvsUninjured_MRL_MpJ_1_day_post_injury	GSE112641_1		Mouse	Cartilage				RNASeq	false	RNASeq
-0.00255	-0.000485	-0.929	-0.99	Osteoblast Differentiation of hFOB cells	OIM treated, grow at 39oCvsuntreated, grow at 39oC in BM	GSE75230_1	26890492	Human	Cell line	Development	Osteoblast differentiation		Microarray	false	Aff
-0.00257	-0.00188	-0.935	-3.61	Rat growth plates zones and time course	Hypertrophic zone.1 weekvsResting zone.1 week	GSE16981_3	20096814	Rat	Cartilage	Tissue	Hypertrophic or Proliferative or Resting		Microarray	false	Affy
-0.00257	-0.00188	-0.935	-3.61	Rat growth plates zones and time course	Hypertrophic zone.1 weekvsResting zone.1 week	GSE16981_4	20096814	Rat	Cartilage	Tissue	Hypertrophic or Proliferative or Resting		Microarray	false	Affy
-0.00261	0.000277	-0.95	0.447	Porcine osteochondrosis cartilage	cartilage tissue from the condylus medialis femoris.affectedvscartilage tissue from the condylus medialis femoris.non-affected	GSE44991_1	23922127	Pig	Cartilage	Disease	O
-0.00261	-0.000747	-0.948	-1.48	C-type natriuretic peptide (CNP) treated embryonic tibia	H.CNP at 10exp(-6) MvsH.vehicle: BSA/HCL 1.0 Mm	GSE4481_2	17374144	Mouse	Embryo	Exogenous	CNP		Microarray	false	Affy
-0.0027	0	-0.979	-0.0746	Surgical OA in different strains on mice	Injured_STR_ort_2_weeks_post_injuryvsUninjured_STR_ort_2_weeks_post_injury	GSE112641_9		Mouse	Cartilage				RNASeq	false	RNASeq
-0.00287	-0.000859	-1.04	-1.69	Chondrocytes subpopulations of 13del Chop-/- mouse model of MCDS	X13delChopKO_PZvsWT_PZ	GSE99306_8		Mouse	Cartilage	Gene perturbation	Col10a1 Chop	Knockin Knockout	Microarray	false	Affy
-0.00288	-0.00112	-1.04	-2.18	Stimulation of RA synovial fibroblasts with IL1 or PDGF-D	PDGF.12vsPDGF.0	GSE58203_8	24989895	Human	Synovium	Exogenous	IL1 or PDGF-D		Microarray	false	Affy
-0.00291	0	-1.05	-0.0746	Synovium from a pig model of post-traumatic osteoarthritis	Day1vsControl	E-MTAB-3186_1		Pig	Synovium	Disease	unilateral ACL transection		RNASeq	false	RNASeq
-0.00294	-0.000414	-1.06	-0.854	TGFb or TNFa treated synovium from rheumatoid arthritis or osteoarthritis	TNF stimulated synovial fibroblasts (4h).rheumatoid arthritisvsTNF stimulated synovial fibroblasts (0h).rheumatoid arthritis	GSE13837_15
-0.00295	0	-1.06	-0.0746	Surgical OA in different strains on mice	Injured_C57BL_6_2_weeks_post_injuryvsUninjured_C57BL_6_2_weeks_post_injury	GSE112641_8		Mouse	Cartilage				RNASeq	false	RNASeq
-0.003	0.000399	-1.08	0.678	Elderly and middle-aged MSCs	hMSC-old_elderlyvshMSC-C_middle-aged	GSE35955_1	23028809	Human	Bone	Development	MSCs		Microarray	false	Affy
-0.00302	-9.42e-05	-1.09	-0.252	Exposure of human articular chondrocytes to hyperosmotic conditions	X550vsX380	E-MEXP-3129_1	21640843	Human	Cartilage	Culture	Osmolarity		Microarray	false	Illumina
-0.00305	0.00109	-1.1	1.99	TGFb or TNFa treated synovium from rheumatoid arthritis or osteoarthritis	TGF stimulated synovial fibroblasts (4h).rheumatoid arthritisvsTGF stimulated synovial fibroblasts (0h).rheumatoid arthritis	GSE13837_3	19622
-0.00308	0.00123	-1.11	2.25	TGFb or TNFa treated synovium from rheumatoid arthritis or osteoarthritis	TGF stimulated synovial fibroblasts (12h).rheumatoid arthritisvsTGF stimulated synovial fibroblasts (0h).rheumatoid arthritis	GSE13837_4	196
-0.00311	0.000221	-1.12	0.342	TGFb or TNFa treated synovium from rheumatoid arthritis or osteoarthritis	TNF stimulated synovial fibroblasts (1h).osteoarthritisvsTNF stimulated synovial fibroblasts (0h).osteoarthritis	GSE13837_17	19622164	Hu
-0.00313	-1.62e-05	-1.13	-0.105	Human cartilage osteoarthritic damage	OAvsHealthy	GSE57218_B_1	25054223	Human	Cartilage	Disease	Macroscopically intact/damaged osteoarthritis/ non-osteoarthritis affected cartilage		Microarray	fa
-0.00315	-0.000441	-1.13	-0.905	Role of MSX1 in Osteogenic Differentiation of Dental Pulp Cells	MSX1 siRNAvscontrol siRNA	GSE69992_1	27648077	Human		Gene perturbation	MSX1	Knockdown	Microarray	false	1C-Agilent
-0.00342	-0.000842	-1.23	-1.66	Chondrocytes subpopulations of 13del Chop-/- mouse model of MCDS	X13delChopKO_LHZvsX13del_LHZ	GSE99306_2		Mouse	Cartilage	Gene perturbation	Col10a1 Chop	Knockin Knockout	Microarray	false	Affy
-0.00345	-3.99e-05	-1.24	-0.15	Mouse embryonic meniscus articular cartilage and cruciate ligaments	meniscusvsarticular cartilage	GSE47799_1	24108661	Mouse	Cartilage Ligament Meniscus	Tissue	Cartilage Ligament Meniscus		Microarray
-0.00345	0	-1.24	-0.0746	Cdc73 knockout in osteoblasts	Cdc73fKOvsWT	GSE90890_1	28384511	Mouse	Bone	Gene perturbation	Cdc73	Knockdown	RNASeq	false	RNASeq
-0.00346	0.000586	-1.24	1.03	Knee articular cartilage at different developmental stages	youthvsadult	GSE66554_2		Rat	Cartilage	Development	Cartilage development		Microarray	false	Affy-ST
-0.00348	0	-1.25	-0.0746	Human hip osteoarthritis cartilage	OAvsNOF	OANOF_1		Human	Cartilage				RNASeq	false	RNASeq
-0.00361	0.000172	-1.29	0.249	Human cartilage osteoarthritic damage	OAvsPreserved	GSE57218_1	25054223	Human	Cartilage	Disease	Macroscopically intact/damaged osteoarthritis/ non-osteoarthritis affected cartilage		Microarray	false
-0.00364	-0.000143	-1.3	-0.344	Dedifferentiating chondrocytes	passage: 8vspassage: 0	GSE42235_4	23376013	Human	Cartilage	Culture	chondrocyte dedifferentiation		Microarray	false	Illumina
-0.0037	-0.000694	-1.32	-1.38	nucleus pulposus vs articular cartilage cell types	articular cartilagevsnucleus pulposus	E-MEXP-2488_1	20722018	Human	Cartilage	Tissue	human nucleus pulposus cartilage		Microarray	false	Affy
-0.00375	-0.000776	-1.34	-1.54	TGFb or TNFa treated synovium from rheumatoid arthritis or osteoarthritis	TNF stimulated synovial fibroblasts (2h).rheumatoid arthritisvsTNF stimulated synovial fibroblasts (0h).rheumatoid arthritis	GSE13837_14
-0.00379	-0.000483	-1.35	-0.985	Synovial fluid cells from a mouse model of autoantibody-mediated arthritis timecourse	Synovial fluid.D12vsSynovial fluid.D03	GSE27492_7	20506316	Mouse	Synovium	Disease	autoantibody-mediated arthritis
-0.00388	-0.00104	-1.38	-2.04	Systemic sclerosis tenosynovial biopsies	OsteoarthritisvsSystemic lupus erythematosus	GSE93698_12		Human	Synovium	Disease	tenosynovitis RA Osteoarthritis		Microarray	false	Affy
-0.00395	0.000326	-1.41	0.54	Mouse chondrocytes treated with MEK/ERK pathway inhibitors	LY294002-treated embryonic primary chondrocyte cultures, incubated for 24hrs.vsDMSO-treated embryonic primary chondrocyte cultures, incubated for 24hrs.	E-G
-0.00395	0.000326	-1.41	0.54	Mouse chondrocytes treated with MEK/ERK pathway inhibitors	LYvsDMSO	E-GEOD-8488_1		Mouse	Cartilage				RNASeq	false	Affy
-0.00399	-0.000426	-1.42	-0.877	Articular and growth plate cartilage zones in 10-day-old rat proximal tibial epiphysis	intermediate/deep zonevsresting zone	E-GEOD-54216_3	25068449	Rat	Cartilage	Tissue	Cartilage zones		Microarray
-0.00405	0.000661	-1.44	1.17	Differentiating hMSC into Osteoblasts and Adipocytes.	AD_6hrvsAD_0hr	GSE80614_4	28344004	Human	Bone	Development	Differentiation		Microarray	false	Illumina
-0.00406	-0.000814	-1.44	-1.61	ADAMTS5 perturbation in mouse DMM model of OA	Adamts5Dcat DMM 1wkvsAdamts5Dcat Sham 1wk	GSE45793_2	23436205	Mouse	Cartilage	Disease Gene perturbation	Osteoarthritis ADAMTS5	Knockin	Microarray	false
-0.00408	-0.000258	-1.45	-0.561	Systemic sclerosis tenosynovial biopsies	Microcrystalline arthritisvsRheumatoid arthritis	GSE93698_7		Human	Synovium	Disease	tenosynovitis RA Osteoarthritis		Microarray	false	Affy
-0.00408	0.000599	-1.45	1.05	Model of natural OA onset in OA-prone Str/ort mice	age: 18 weeks.strain: Str/ortvsage: 18 weeks.strain: CBA	GSE33754_2	22833266	Mouse	Cartilage	Disease	Osteoarthritis	STR/ORT mice	Microarray	false
-0.00426	0.000183	-1.51	0.27	GDF11 stimulation of RANKL-induced osteoclastogenesis	X100.ng.ml.rGDF11vsVehicle.control	GSE84609_1	27653144	Mouse	Bone	Exogenous	GDF11		Microarray	false	Affy-ST
-0.00426	-0.000915	-1.51	-1.8	Chondrocytes subpopulations of 13del Chop-/- mouse model of MCDS	X13delChopKO_MHZvsX13del_MHZ	GSE99306_4		Mouse	Cartilage	Gene perturbation	Col10a1 Chop	Knockin Knockout	Microarray	false	Affy
-0.00429	-0.000232	-1.52	-0.512	Systemic sclerosis tenosynovial biopsies	diffuse systemic sclerosisvsSeronegative arthritis	GSE93698_4		Human	Synovium	Disease	tenosynovitis RA Osteoarthritis		Microarray	false	Affy
-0.00429	0	-1.52	-0.0746	CCR5 signalling in osteoclasts	CCL5vsControl	GSE106259_1	29263385	Mouse	Bone	Exogenous	CCL5		RNASeq	false	RNASeq
-0.00435	-0.000489	-1.54	-0.996	Osteoblasts co-cultured with human umbilical vein endothelial cells	direct co-culture with human umbilical vein endothelial cellsvsindirect co-culture with human umbilical vein endothelial cells	E-MTAB-4152_1	2
-0.0044	0.000229	-1.56	0.358	Chondrocytes subpopulations of 13del Chop-/- mouse model of MCDS	X13del_PZvsWT_PZ	GSE99306_10		Mouse	Cartilage	Gene perturbation	Col10a1 Chop	Knockin Knockout	Microarray	false	Affy
-0.00441	-0.000346	-1.56	-0.727	Rat model of surgically induced knee osteoarthritis	contralateral osteoarthritis inductionvsipsilateral osteoarthritic induction	E-GEOD-8077_1	17530714	Rat	Cartilage	Disease	Surgically induced knee oste
-0.00442	0.000924	-1.57	1.67	TGFb or TNFa treated synovium from rheumatoid arthritis or osteoarthritis	TGF stimulated synovial fibroblasts (2h).rheumatoid arthritisvsTGF stimulated synovial fibroblasts (0h).rheumatoid arthritis	GSE13837_2	196
-0.00459	-3.38e-05	-1.63	-0.138	Model of natural OA onset in OA-prone Str/ort mice	age: 40 weeks.strain: Str/ortvsage: 40 weeks.strain: CBA	GSE33754_3	22833266	Mouse	Cartilage	Disease	Osteoarthritis	STR/ORT mice	Microarray	fals
-0.00463	-0.000174	-1.64	-0.402	Osteoblasts co-cultured with human umbilical vein endothelial cells	direct co-culture with human umbilical vein endothelial cellsvsmonoculture	E-MTAB-4152_3	26754918	Human	Bone	Culture	co-culture with h
-0.00464	0.000802	-1.64	1.44	Osteoporosis MSCs	diagnosis: primary osteoporosisvstissue: bone marrow	GSE35956_1	23028809	Human	Bone	Disease	Osteoporosis		Microarray	false	Affy
-0.00479	0.00021	-1.7	0.322	Synovial fluid cells from a mouse model of autoantibody-mediated arthritis timecourse	Ankle.D03vsAnkle.D00	GSE27492_2	20506316	Mouse	Synovium	Disease	autoantibody-mediated arthritis		Microarray	false
-0.00482	-0.000956	-1.7	-1.88	Systemic sclerosis tenosynovial biopsies	Seronegative arthritisvsSystemic lupus erythematosus	GSE93698_15		Human	Synovium	Disease	tenosynovitis RA Osteoarthritis		Microarray	false	Affy
-0.00492	0	-1.74	-0.0746	Osteocyte-like MLO-Y4 cell response to Fluid Flow	Flow_2hvsControl_2h	GSE70667_1	26573903	Mouse	Cell line	Culture	Fluid flow		RNASeq	false	RNASeq
-0.00495	0	-1.75	-0.0746	Wnt3a treated Lrp5/6KO osteoblasts	Lrp5_6_KO_Wnt3avsLrp5_6_KO	GSE103492_10	29176883	Mouse	Bone	Gene perturbation Exogenous	Lrp5/6 Wnt3a	Knockout	RNASeq	false	RNASeq
-0.00499	0.000645	-1.76	1.14	TGFb or TNFa treated synovium from rheumatoid arthritis or osteoarthritis	TNF stimulated synovial fibroblasts (12h).rheumatoid arthritisvsTNF stimulated synovial fibroblasts (0h).rheumatoid arthritis	GSE13837_16	1
-0.005	0	-1.77	-0.0746	Mouse mandible during distraction osteogenesis	Mandibular Distraction_10_OPvsMandibular Fracture_10_OP	GSE104473_2		Mouse	Bone	Development			RNASeq	false	RNASeq
-0.0052	0.000407	-1.84	0.692	Synovial fluid cells from a mouse model of autoantibody-mediated arthritis timecourse	Synovial fluid.D18vsSynovial fluid.D03	GSE27492_8	20506316	Mouse	Synovium	Disease	autoantibody-mediated arthritis
-0.00522	0	-1.84	-0.0746	Human intact knee osteoarthritic and nonOA cartilage	OAvsnonOA	E-MTAB-6266_1	29273645	Human	Cartilage	Disease	Osteoarthritis		RNASeq	false	RNASeq
-0.0058	-0.000875	-2.04	-1.72	Laser captured microdissected articular cartilage zones	SZvsDZ	E-GEOD-51994_2	25068449	Mouse	Cartilage	Tissue	Superficial/ mid/deep zones		Microarray	false	Affy
-0.00581	0.00133	-2.04	2.44	TGFb or TNFa treated synovium from rheumatoid arthritis or osteoarthritis	TNF stimulated synovial fibroblasts (12h).osteoarthritisvsTNF stimulated synovial fibroblasts (0h).osteoarthritis	GSE13837_20	19622164	Hum
-0.00591	0	-2.08	-0.0746	Mesenchymal Stem Cells During Chondrogenesis	Day7vsDay3	GSE109503_3	29985644	Human	Cartilage	Differentiation	MSC differentiation		RNASeq	false	RNASeq
-0.0061	0.000301	-2.14	0.492	Rat growth plates zones and time course	Proliferative and early hypertrophic zone.12weeksvsProliferative and early hypertrophic zone.9weeks	GSE16981_7	20096814	Rat	Cartilage	Tissue	Hypertrophic or Prolife
-0.00622	0	-2.18	-0.0746	Mesenchymal Stem Cells During Chondrogenesis	Day3vsDay1	GSE109503_4	29985644	Human	Cartilage	Differentiation	MSC differentiation		RNASeq	false	RNASeq
-0.00634	0.000244	-2.23	0.385	Subchondral Bone in Early Experimental Osteoarthritis	subchondral bone,operation,4 weeks postsurgeryvssubchondral bone,sham operation,4 weeks postsurgery	GSE30322_3	22384228	Rat	Bone	Disease	Surgically in
-0.00661	-0.000655	-2.32	-1.31	Systemic sclerosis tenosynovial biopsies	Microcrystalline arthritisvsOsteoarthritis	GSE93698_6		Human	Synovium	Disease	tenosynovitis RA Osteoarthritis		Microarray	false	Affy
-0.00715	0	-2.5	-0.0746	E9.5 E11.5 and E12.5 wild type and Pitx1 KO mice	E11.5_Pitx_KOvsE11.5WT	GSE104459_2	29273440	Mouse	Embryo	Gene perturbation	Pitx1	Knockout	RNASeq	false	RNASeq
-0.00759	-0.000169	-2.65	-0.393	Synovial fluid cells from a mouse model of autoantibody-mediated arthritis timecourse	Synovial fluid.D07vsSynovial fluid.D03	GSE27492_6	20506316	Mouse	Synovium	Disease	autoantibody-mediated arthritis
-0.00772	-0.000151	-2.7	-0.359	Human osteoclastic differentiating from dendritic cells and monocytes	osteoclast derived from dendritic cellsvsintermediate cell derived from dendritic cells	E-MEXP-2019_2	19775202	Human	Bone	Development
-0.00787	-3.55e-05	-2.75	-0.142	Histone deacetylase inhibitors in osteoblast development	VPA treated MC3T3 micevsDMSO treated MC3T3 mice	GSE9247_3	17925016	Mouse	Bone	Exogenous	trichostatin A or MS-275 or valproic acid	HDAC inhib
-0.00806	0.000821	-2.81	1.47	Cartilage tissue from ANP32A knockout mice	ANP32A KOvsWild.type	GSE108036_1		Mouse	Cartilage	Gene perturbation	Anp32a	Knockout	Microarray	false	Affy
-0.00806	-0.000189	-2.81	-0.43	Rheumatoid arthritis synovial fibroblast (RASF) after C5orf30 and HDAC1 knockdown	Rheumatoid.arthritis.synovial.fibroblast..C5orf30..50nm.siRNA..knockdown.24hvsRheumatoid.arthritis.synovial.fibroblast..NTC..50nm.siR
-0.00862	0	-3.01	-0.0746	Wnt3a treated Lrp5/6KO osteoblasts	Lrp6KO_Wnt3avsLrp6_Ctl	GSE103492_6	29176883	Mouse	Bone	Gene perturbation Exogenous	Lrp5/6 Wnt3a	Knockout	RNASeq	false	RNASeq
-0.00926	0	-3.22	-0.0746	Wnt3a treated Lrp5/6KO osteoblasts	Lrp6KO_Wnt3avsLrp6_KO	GSE103492_7	29176883	Mouse	Bone	Gene perturbation Exogenous	Lrp5/6 Wnt3a	Knockout	RNASeq	false	RNASeq
-0.00955	-0.000743	-3.32	-1.48	Human hip osteoarthritis cartilage	OAvsNonOA	22659600_1	22659600	Human	Cartilage	Disease	Osteoarthritis		Microarray	false	Illumina
-0.00966	-0.000995	-3.36	-1.95	Laser captured microdissected articular cartilage zones	MZvsDZ	E-GEOD-51994_3	25068449	Mouse	Cartilage	Tissue	Superficial/ mid/deep zones		Microarray	false	Affy
-0.0098	0.000588	-3.41	1.03	Human osteoclastic differentiating from dendritic cells and monocytes	osteoclast derived from monocytesvsintermediate cell derived from monocytes	E-MEXP-2019_4	19775202	Human	Bone	Development	Osteoclast fro
-0.01	0.00043	-3.48	0.735	Lrp5 KO in osteoblast	Lrp5KOvsLrp5WT	GSE55900_1	25802278	Mouse	Bone	Gene perturbation	Lrp5	Knockout	Microarray	false	Illumina
-0.0107	-0.000886	-3.72	-1.74	Dedifferentiating chondrocytes	passage: 2vspassage: 0	GSE42235_1	23376013	Human	Cartilage	Culture	chondrocyte dedifferentiation		Microarray	false	Illumina
-0.0117	-0.000457	-4.05	-0.937	Human cartilage osteoarthritic damage	PreservedvsHealthy	GSE57218_B_2	25054223	Human	Cartilage	Disease	Macroscopically intact/damaged osteoarthritis/ non-osteoarthritis affected cartilage		Microarray
-0.0121	-0.00143	-4.21	-2.77	Rat growth plates zones and time course	Proliferative and early hypertrophic zone.9weeksvsProliferative and early hypertrophic zone.6weeks	GSE16981_6	20096814	Rat	Cartilage	Tissue	Hypertrophic or Prolifer
-0.0122	-0.000724	-4.23	-1.44	Mouse DMM model of OA	Gene expression data from DMM joints 16 weeks after surgeryvsGene expression data from sham controls 16 weeks after surgery	GSE41342_4	23382930	Mouse	Joint	Disease	Surgical destabili
-0.0135	0	-4.68	-0.0746	Wnt3a treated Lrp5/6KO osteoblasts	Lrp5KOvsWT	GSE103492_2	29176883	Mouse	Bone	Gene perturbation Exogenous	Lrp5/6 Wnt3a	Knockout	RNASeq	false	RNASeq
